# Supplementary material for: Identification of a novel ER-NFĸB-driven stem-like cell population associated with relapse of ER+ breast tumors
Source: Breast Cancer Res. 2022 Dec 8;24:88. doi: 10.1186/s13058-022-01585-1 (PMC9733334; doi:10.1186/s13058-022-01585-1)
Supplement: Supplementary file 2 — Additional file 2: Supplementary Tables. [file 13058_2022_1585_MOESM2_ESM.xlsx]

## Sheet: References for Supplemental Tab
References
1	Li, W., et al., Unraveling the roles of CD44/CD24 and ALDH1 as cancer stem cell markers in tumorigenesis and metastasis. Sci Rep, 2017. 7(1): p. 13856.
2	Ricardo, S., et al., Breast cancer stem cell markers CD44, CD24 and ALDH1: expression distribution within intrinsic molecular subtype. J Clin Pathol, 2011. 64(11): p. 937-46.
3	Al-Hajj, M., et al., Prospective identification of tumorigenic breast cancer cells. Proc Natl Acad Sci U S A, 2003. 100(7): p. 3983-8.
4	Ben-Porath, I., et al., An embryonic stem cell-like gene expression signature in poorly differentiated aggressive human tumors. Nat Genet, 2008. 40(5): p. 499-507.
5	Kaufhold, S., H. Garban, and B. Bonavida, Yin Yang 1 is associated with cancer stem cell transcription factors (SOX2, OCT4, BMI1) and clinical implication. J Exp Clin Cancer Res, 2016. 35: p. 84.
6	Liu, S., et al., Breast cancer stem cells transition between epithelial and mesenchymal states reflective of their normal counterparts. Stem Cell Reports, 2014. 2(1): p. 78-91.
7	Zhou, C., et al., ZEB1 confers stem cell-like properties in breast cancer by targeting neurogenin-3. Oncotarget, 2017. 8(33): p. 54388-54401.
8	Kroger, C., et al., Acquisition of a hybrid E/M state is essential for tumorigenicity of basal breast cancer cells. Proc Natl Acad Sci U S A, 2019. 116(15): p. 7353-7362.
9	Yu, F., et al., Kruppel-like factor 4 (KLF4) is required for maintenance of breast cancer stem cells and for cell migration and invasion. Oncogene, 2011. 30(18): p. 2161-72.
10	Kim, S.H. and S.V. Singh, Role of Kruppel-like Factor 4-p21(CIP1) Axis in Breast Cancer Stem-like Cell Inhibition by Benzyl Isothiocyanate. Cancer Prev Res (Phila), 2019. 12(3): p. 125-134.
11	Okuda, H., et al., miR-7 suppresses brain metastasis of breast cancer stem-like cells by modulating KLF4. Cancer Res, 2013. 73(4): p. 1434-44.
12	Sartorius, C.A., et al., Progestins initiate a luminal to myoepithelial switch in estrogen-dependent human breast tumors without altering growth. Cancer Res, 2005. 65(21): p. 9779-88.
13	Chen, J., et al., ALDH1+ stem cells demonstrate more stem cell-like characteristics than CD44(+)/CD24(-/low) stem cells in different molecular subtypes of breast cancer. Transl Cancer Res, 2020. 9(3): p. 1652-1659.
14	Lim, E., et al., Aberrant luminal progenitors as the candidate target population for basal tumor development in BRCA1 mutation carriers. Nat Med, 2009. 15(8): p. 907-13.
15	Lim, E., et al., Transcriptome analyses of mouse and human mammary cell subpopulations reveal multiple conserved genes and pathways. Breast Cancer Res, 2010. 12(2): p. R21.
16	Pece, S., et al., Biological and molecular heterogeneity of breast cancers correlates with their cancer stem cell content. Cell, 2010. 140(1): p. 62-73.
17	van de Vijver, M.J., et al., A gene-expression signature as a predictor of survival in breast cancer. N Engl J Med, 2002. 347(25): p. 1999-2009.
18	Wong, D.J., et al., Module map of stem cell genes guides creation of epithelial cancer stem cells. Cell Stem Cell, 2008. 2(4): p. 333-44.
19	Engelmann, K., H. Shen, and O.J. Finn, MCF7 side population cells with characteristics of cancer stem/progenitor cells express the tumor antigen MUC1. Cancer Res, 2008. 68(7): p. 2419-26.
20	Zhang, M., et al., Identification of tumor-initiating cells in a p53-null mouse model of breast cancer. Cancer Res, 2008. 68(12): p. 4674-82.
21	Chin, K., et al., Genomic and transcriptional aberrations linked to breast cancer pathophysiologies. Cancer Cell, 2006. 10(6): p. 529-41.
22	O'Connor, S.A., et al., Neural G0: a quiescent-like state found in neuroepithelial-derived cells and glioma. Mol Syst Biol, 2021. 17(6): p. e9522.
23	Tejero, R., et al., Gene signatures of quiescent glioblastoma cells reveal mesenchymal shift and interactions with niche microenvironment. EBioMedicine, 2019. 42: p. 252-269.
24	Quayle, L.A., et al., Transcriptomic Profiling Reveals Novel Candidate Genes and Signalling Programs in Breast Cancer Quiescence and Dormancy. Cancers (Basel), 2021. 13(16).
25	Ye, S., et al., SET Domain-Containing Protein 4 Epigenetically Controls Breast Cancer Stem Cell Quiescence. Cancer Res, 2019. 79(18): p. 4729-4743.
26	Almog, N., et al., Transcriptional switch of dormant tumors to fast-growing angiogenic phenotype. Cancer Res, 2009. 69(3): p. 836-44.
27	Adam, A.P., et al., Computational identification of a p38SAPK-regulated transcription factor network required for tumor cell quiescence. Cancer Res, 2009. 69(14): p. 5664-72.
28	Loi, S., et al., Definition of clinically distinct molecular subtypes in estrogen receptor-positive breast carcinomas through genomic grade. J Clin Oncol, 2007. 25(10): p. 1239-46.
29	Wang, Y., et al., Gene-expression profiles to predict distant metastasis of lymph-node-negative primary breast cancer. Lancet, 2005. 365(9460): p. 671-9.
30	Pawitan, Y., et al., Gene expression profiling spares early breast cancer patients from adjuvant therapy: derived and validated in two population-based cohorts. Breast Cancer Res, 2005. 7(6): p. R953-64.
31	Kim, R.S., et al., Dormancy signatures and metastasis in estrogen receptor positive and negative breast cancer. PLoS One, 2012. 7(4): p. e35569.

## Sheet: Supplemental Table 1
Supplemental Table 1. Expression of the classical stem cell-associated markers across MCF-7 MS clusters.
gene	avg_logFC	pct.1	pct.2	p_val_adj	cluster	status	References
CD24	0.25	0.998	0.996	1.05e-36	0		[1-3]
CD44						not in DEGs
NANOG						not in DEGs	[4]
POU5F1 (Oct4)						not in DEGs	[4, 5]
SOX2						not in DEGs	[4, 5]
SOX9						not in DEGs	[4]
ZEB1						not in DEGs	[6-8]
SNAI1						not in DEGs	[8, 9]
SNAI2 (Slug)						not in DEGs	[8, 9]
TWIST1	0.11	0.395	0.338	9.63e-05	0		[8, 9]
KLF4	0.07	0.309	0.148	1.13e-19	1		[9-11]
KRT5						not detected	[12]
ALDH1A1						not detected	[1, 2, 13]
ALHD1A3						not in DEGs

## Sheet: Supplemental Table 2
Supplemental Table 2. A summary table of the stem cell-associated signatures.
Signature	Derived from	Markers for isoslation	Validated	Reference
LIM_MAMMARY_STEM_CELL_UP	Lin- human mammary cells isolated from the reduction mastectomy	CD49fhi/EpCAM-	Breast cancer datasets (GSE3165)	[14, 15]
PECE_MAMMARY_STEM_CELL_UP	Human normal mammary stem cells (hNMSCs) from cultured mammospheres	PKH26+ (lipophilic dye) cells population	Breast cancer datasets (GSE4922 and GSE145)	[16]
WONG_EMBRYONIC_STEM_CELL_CORE	Mouse embryonic stem cells , neural stem cells, fetal liver HSCs, and retinal stem cells relative	NA	Primary human stage I and II breast cancers (van de Vijver et al., 2002)[17]	[18]
ENGELMANN_CANCER_PROGENITORS_UP	MCF7	Side population	NA	[19]
LIM_MAMMARY_LUMINAL_PROGENITOR_UP	Lin- human mammary cells isolated from the reduction mastectomy	CD49f+/EpCAM+	Breast cancer datasets (GSE3165)	[14, 15]
ZHANG_BREAST_CANCER_PROGENITORS_UP	A syngeneic p53-null mouse mammary gland tumor model	Lin-/CD29hi/CD24hi	NA	[20]
BENPORATH_ES_1	Overexpressed in hES cells according to 5 or more out of 20 profiling studies	See the Table 1 in [4]	Breast cancer datasets from: van de Vijver et al. [4], GSE2990, Chin et al.[21], GSE2034, GSE7390.	[4]
BENPORATH_SOX2_TARGETS	ChIP array of Sox2 in hES cells; activated genes
BENPORATH_NANOG_TARGETS	ChIP array of Nanog in hES cells; activated genes

## Sheet: Supplemental Table 3
Supplemental Table 3. Functional enrichment analysis for stem cell-associated gene signatures on MCF-7 MS.
Signatures	Cluster
	0		1		2		3
	AUC	pval	AUC	pval	AUC	pval	AUC	pval
LIM_MAMMARY_STEM_CELL_UP	0.20246	1.80266e-168	0.736879	1.63046e-107	0.614176	1.59917e-15	0.450956	0.211325
PECE_MAMMARY_STEM_CELL_UP	0.590616	4.05234e-17	0.389491	1.24841e-24	0.527448	0.0541417	0.559456	0.155646
WONG_EMBRYONIC_STEM_CELL_CORE	0.197114	3.08816e-174	0.574757	4.37312e-12	0.954153	4.62939e-221	0.101067	4.94017e-23
ENGELMANN_CANCER_PROGENITORS_UP	0.308366	1.35083e-70	0.665377	5.27904e-53	0.565624	4.91943e-06	0.351146	0.000226859
LIM_MAMMARY_LUMINAL_PROGENITOR_UP	0.334839	3.10678e-53	0.640956	3.34615e-39	0.549338	0.000551024	0.451337	0.219778
ZHANG_BREAST_CANCER_PROGENITORS_UP	0.211541	2.00169e-158	0.592488	8.7613e-18	0.895359	5.01158e-168	0.116303	2.10604e-21
BENPORATH_ES_1	0.200869	3.50579e-170	0.572894	1.26032e-11	0.942293	1.02174e-209	0.168756	2.10565e-16
BENPORATH_SOX2_TARGETS	0.170163	2.55134e-206	0.696561	2.04395e-74	0.773496	2.17448e-81	0.205131	2.6875e-13
BENPORATH_NANOG_TARGETS	0.138067	4.83929e-248	0.734967	1.64492e-105	0.767101	9.3476e-78	0.167957	1.9172e-16

## Sheet: Supplemental Table 4
Supplemental Table 4. Functional enrichment analysis for stem cell-associated gene signatures on integrated dataset MCF-7 MS and T47D MS.
Signatures	Clusters
	0		1		2		3
	AUC	p-val	AUC	p-val	AUC	p-val	AUC	p-val
LIM_MAMMARY_STEM_CELL_UP	0.606926	2.12279e-38	0.341667	1.14493e-78	0.634792	2.41058e-36	0.147032	9.55347e-42
ENGELMANN_CANCER_PROGENITORS_UP	0.595757	3.1959e-31	0.383748	3.03036e-43	0.588631	1.35131e-16	0.129428	5.61945e-46
BENPORATH_NANOG_TARGETS	0.580931	1.06471e-22	0.362521	1.18941e-59	0.652123	1.14777e-45	0.105853	1.03938e-51
BENPORATH_SOX2_TARGETS	0.57428	1.9861e-19	0.36999	1.40496e-53	0.649908	1.9185e-44	0.114149	6.24144e-50
LIM_MAMMARY_LUMINAL_PROGENITOR_UP	0.56623	3.94288e-16	0.419928	4.6364e-22	0.561445	5.22938e-09	0.239668	6.10213e-24
ZHANG_BREAST_CANCER_PROGENITORS_UP	0.535388	2.02223e-05	0.372123	1.08245e-51	0.715669	7.30843e-90	0.0949522	1.4465e-54
PECE_MAMMARY_STEM_CELL_UP	0.53245	6.98316e-05	0.460998	3.78642e-06	0.575426	2.68181e-12	0.103295	1.20003e-52
BENPORATH_ES_1	0.52414	0.00370672	0.357928	1.1674e-63	0.755889	5.03087e-126	0.105696	1.08157e-51
WONG_EMBRYONIC_STEM_CELL_CORE	0.523618	0.00419579	0.373848	1.18293e-50	0.735321	5.55667e-107	0.0803316	9.72175e-59

## Sheet: Supplemental Table 5.1
Supplemental Table 5.1. The list of differentially expressed genes in MCF-7 MS clusters_Cluster 0.
gene	p_val	avg_logFC	pct.1	pct.2	p_val_adj	cluster
MALAT1	1.68388e-150	0.809787	0.998	1	5.64807e-146	0
PCDH10	1.03865e-102	0.617682	0.695	0.386	3.48385e-98	0
RPL14	2.59314e-209	0.536807	0.998	1	8.69791e-205	0
CERS4	1.05086e-103	0.511645	0.73	0.431	3.52481e-99	0
FOS	6.97233e-73	0.500287	0.847	0.746	2.33866e-68	0
WNT2B	1.99904e-70	0.48977	0.569	0.324	6.70517e-66	0
RPL13A	2.54933e-220	0.479792	1	1	8.55095e-216	0
RPL29	2.0911e-185	0.449284	1	0.999	7.01396e-181	0
RPL3	2.44465e-222	0.448071	0.999	0.997	8.19983e-218	0
RPL23	2.0039e-159	0.44568	0.994	0.996	6.72147e-155	0
REL	9.30511e-74	0.443884	0.741	0.574	3.12112e-69	0
RPL31	3.19117e-162	0.433812	0.998	0.995	1.07038e-157	0
RPS8	1.10232e-195	0.42949	0.999	0.998	3.6974e-191	0
MYC	2.73907e-57	0.400135	0.808	0.691	9.18738e-53	0
RPS28	2.2408e-136	0.396968	0.999	0.999	7.51608e-132	0
RPLP1	1.10005e-191	0.394154	1	1	3.68979e-187	0
RPLP0	3.09112e-186	0.391456	1	1	1.03682e-181	0
RPS18	6.92843e-201	0.38992	1	0.999	2.32394e-196	0
PVT1	3.08644e-61	0.385655	0.739	0.617	1.03525e-56	0
RPL10	1.53221e-155	0.376726	1	1	5.13934e-151	0
CMBL	1.10668e-75	0.376688	0.859	0.734	3.71202e-71	0
RPS29	1.03942e-173	0.374927	1	0.999	3.48642e-169	0
EIF3E	3.8701e-122	0.374811	0.985	0.979	1.29811e-117	0
TBC1D9	1.47118e-67	0.371281	0.891	0.82	4.93463e-63	0
RPL23A	3.35244e-170	0.37117	0.998	0.998	1.12448e-165	0
RHOBTB3	7.55052e-62	0.370118	0.866	0.791	2.5326e-57	0
RPL18A	5.42826e-142	0.361171	0.999	0.999	1.82075e-137	0
RPS3	6.41189e-169	0.360653	1	1	2.15068e-164	0
RPS12	3.25254e-152	0.36036	0.999	0.999	1.09097e-147	0
RPL21	5.85675e-164	0.356876	0.998	0.998	1.96447e-159	0
RPS15	7.03416e-142	0.355903	1	0.998	2.3594e-137	0
RPS25	1.50865e-177	0.355502	1	0.999	5.06032e-173	0
RACK1	1.38147e-170	0.354267	0.999	1	4.63374e-166	0
EEF2	6.53631e-144	0.354131	0.998	0.997	2.19241e-139	0
SELENOP	1.50114e-86	0.352983	0.628	0.342	5.03513e-82	0
NAP1L1	2.55533e-83	0.348123	0.981	0.977	8.57109e-79	0
KITLG	9.6247e-55	0.346766	0.699	0.539	3.22832e-50	0
IER2	2.50821e-85	0.345973	0.966	0.945	8.41304e-81	0
RPS9	1.97541e-169	0.345595	0.999	1	6.62591e-165	0
EEF1A1	2.11339e-157	0.338368	0.999	0.999	7.08874e-153	0
RPL34	8.98679e-145	0.336932	0.999	0.999	3.01435e-140	0
RPS15A	7.06341e-181	0.336924	0.999	0.999	2.36921e-176	0
RPL10A	8.64619e-151	0.336699	0.998	0.999	2.9001e-146	0
RPSA	3.73294e-116	0.335253	1	0.998	1.2521e-111	0
RPL27A	1.73663e-123	0.333246	0.998	0.997	5.82502e-119	0
PNRC1	5.98634e-65	0.332986	0.916	0.868	2.00794e-60	0
COX6C	1.29647e-20	0.331485	0.998	0.999	4.34861e-16	0
C6orf48	8.07959e-78	0.328588	0.971	0.957	2.71006e-73	0
RPL13	2.00378e-187	0.325021	1	1	6.72108e-183	0
RPS27	4.15765e-137	0.323354	1	1	1.39456e-132	0
RPS4X	6.38367e-152	0.319479	0.999	0.998	2.14121e-147	0
IFT122	8.2749e-20	0.317271	0.586	0.501	2.77557e-15	0
RPL9	6.06855e-154	0.314921	0.999	1	2.03551e-149	0
GABPB1-AS1	8.07968e-43	0.314077	0.817	0.732	2.71009e-38	0
RPS3A	1.73089e-138	0.312646	0.998	0.999	5.80575e-134	0
SLC26A2	4.87455e-10	0.312639	0.339	0.264	1.63502e-05	0
RPS11	3.41249e-108	0.310575	0.998	0.999	1.14462e-103	0
PAWR	1.5055e-55	0.308652	0.876	0.814	5.04973e-51	0
RPL11	1.47776e-135	0.307	0.999	0.999	4.95669e-131	0
RPS24	1.11962e-163	0.30625	0.998	1	3.75542e-159	0
SNHG19	3.52956e-54	0.305656	0.718	0.581	1.18388e-49	0
RPS2	2.9689e-148	0.30435	1	1	9.95827e-144	0
RPL30	1.59425e-164	0.303525	1	1	5.34743e-160	0
RPL32	5.3628e-142	0.301585	0.999	0.999	1.79879e-137	0
IMPDH2	2.06401e-48	0.300683	0.816	0.752	6.9231e-44	0
AC044784.1	1.38325e-33	0.295209	0.874	0.803	4.63968e-29	0
NACA	1.96631e-114	0.294504	0.998	0.993	6.5954e-110	0
CEP290	5.0962e-26	0.29424	0.599	0.529	1.70937e-21	0
RPL37	5.56059e-138	0.293813	0.998	1	1.86513e-133	0
RPL37A	1.5774e-150	0.287623	1	0.999	5.29092e-146	0
RPL39	5.30543e-137	0.287072	0.999	1	1.77955e-132	0
MYO10	1.64115e-49	0.286234	0.455	0.252	5.50474e-45	0
NPNT	1.03504e-60	0.28496	0.578	0.343	3.47172e-56	0
SNHG8	1.4223e-55	0.284198	0.966	0.958	4.77067e-51	0
RPL24	1.59953e-121	0.283326	0.999	0.998	5.36513e-117	0
RPL7	8.42689e-125	0.282953	0.999	0.999	2.82655e-120	0
RPL36	1.35333e-95	0.280372	0.998	0.999	4.53935e-91	0
MMP16	7.97531e-55	0.280054	0.502	0.274	2.67508e-50	0
RPL28	3.18381e-141	0.279662	0.999	0.999	1.06791e-136	0
RPL26	2.49641e-111	0.278704	0.997	1	8.37346e-107	0
PLA2G16	1.06848e-34	0.275811	0.839	0.771	3.58389e-30	0
RPS20	8.1662e-81	0.274427	0.996	0.997	2.73911e-76	0
EIF4B	7.76295e-70	0.27087	0.979	0.968	2.60385e-65	0
RPL18	3.79626e-130	0.269729	0.999	0.999	1.27334e-125	0
BTF3	1.43281e-99	0.267681	0.996	0.994	4.80594e-95	0
EPB41L4A-AS1	1.19735e-46	0.263862	0.744	0.642	4.01614e-42	0
RPS23	2.26035e-90	0.2631	0.998	0.997	7.58167e-86	0
TM7SF2	1.32257e-22	0.262772	0.894	0.877	4.43616e-18	0
NEAT1	1.32961e-33	0.262769	0.977	0.956	4.45977e-29	0
LDOC1	6.63492e-23	0.262402	0.704	0.655	2.22549e-18	0
RPS19	2.37412e-122	0.261703	1	0.999	7.96328e-118	0
PDCD4	9.71476e-36	0.259844	0.749	0.686	3.25853e-31	0
RPS7	2.83196e-123	0.259536	0.998	1	9.49896e-119	0
EEF1B2	8.92144e-64	0.25808	0.996	0.993	2.99243e-59	0
TXNIP	3.17852e-19	0.257891	0.813	0.794	1.06614e-14	0
RPL35A	3.68562e-119	0.25539	1	1	1.23623e-114	0
HIST3H2A	9.5248e-45	0.255009	0.952	0.931	3.19481e-40	0
RPS6	5.35193e-100	0.252947	0.999	0.998	1.79514e-95	0
RPS5	1.27076e-103	0.250884	1	0.999	4.2624e-99	0
RPLP2	4.62121e-98	0.25049	0.998	1	1.55005e-93	0
RPL6	2.74043e-106	0.250356	0.999	0.999	9.19195e-102	0
RPS14	1.02771e-125	0.24826	0.999	1	3.44715e-121	0
RPS10	1.72764e-104	0.248199	0.999	0.998	5.79486e-100	0
CD24	3.12576e-41	0.245504	0.998	0.996	1.04844e-36	0
RPS13	1.78102e-102	0.245251	0.999	1	5.97389e-98	0
BAMBI	5.54144e-21	0.244553	0.695	0.606	1.85871e-16	0
RHOC	2.98274e-34	0.243815	0.986	0.984	1.00047e-29	0
RPL36A	2.21311e-74	0.243735	0.993	0.994	7.42321e-70	0
RPL15	3.97805e-141	0.242708	1	1	1.33432e-136	0
EIF4A2	1.31429e-50	0.241916	0.973	0.957	4.4084e-46	0
RPS27A	3.75639e-112	0.241029	1	1	1.25997e-107	0
TMTC3	4.43772e-24	0.239977	0.577	0.488	1.4885e-19	0
SNHG7	1.25474e-35	0.238425	0.931	0.911	4.20864e-31	0
MT-ND6	9.4621e-23	0.237214	0.834	0.823	3.17378e-18	0
ZFAS1	1.95565e-51	0.236587	0.997	0.998	6.55966e-47	0
RPS16	1.57135e-95	0.232329	1	0.999	5.27062e-91	0
RPL7A	2.44882e-98	0.230992	1	0.999	8.21384e-94	0
RPL41	1.84216e-108	0.22943	0.999	1	6.17896e-104	0
RPL4	4.00116e-74	0.22854	0.997	0.997	1.34207e-69	0
RPL19	5.28282e-103	0.226262	1	0.999	1.77196e-98	0
RPS21	1.91913e-72	0.225814	0.998	1	6.43714e-68	0
CYP1A1	1.11301e-10	0.221047	0.334	0.256	3.73325e-06	0
SRGAP1	2.34738e-17	0.220722	0.755	0.771	7.87357e-13	0
HUWE1	6.77489e-18	0.218729	0.841	0.844	2.27244e-13	0
MEAF6	4.00471e-28	0.216666	0.908	0.894	1.34326e-23	0
SYT1	1.27188e-23	0.216613	0.626	0.533	4.26615e-19	0
HNRNPA1	9.60185e-44	0.215811	0.978	0.971	3.22065e-39	0
RPL22	6.73357e-72	0.214514	0.998	0.998	2.25857e-67	0
BTG1	5.86757e-18	0.21313	0.93	0.907	1.9681e-13	0
RPL38	1.07297e-78	0.212861	0.997	0.998	3.59896e-74	0
IGBP1	4.73354e-35	0.211379	0.819	0.766	1.58772e-30	0
TMEM64	4.58554e-18	0.210578	0.63	0.572	1.53808e-13	0
POLR1D	4.43744e-36	0.209906	0.922	0.917	1.48841e-31	0
COMMD6	6.79819e-36	0.208935	0.948	0.925	2.28025e-31	0
NOP53	1.35055e-39	0.208743	0.965	0.956	4.53001e-35	0
SELENBP1	4.10303e-23	0.208146	0.639	0.545	1.37624e-18	0
NPM1	5.53009e-56	0.207928	0.999	0.999	1.8549e-51	0
RPL5	1.27215e-59	0.204733	1	0.996	4.26703e-55	0
TCEAL1	8.10239e-23	0.202235	0.787	0.726	2.7177e-18	0
FTX	1.3134e-24	0.202218	0.595	0.472	4.40542e-20	0
RPS17	7.68653e-39	0.201033	0.973	0.966	2.57822e-34	0
WIPF1	4.02463e-27	0.195127	0.516	0.385	1.34994e-22	0
GGCT	3.67956e-15	0.190768	0.939	0.937	1.2342e-10	0
SYDE2	8.55225e-24	0.189738	0.502	0.39	2.8686e-19	0
UBXN1	6.85245e-28	0.189505	0.903	0.905	2.29845e-23	0
HES1	8.64002e-21	0.188178	0.853	0.841	2.89803e-16	0
ZNF580	6.15704e-28	0.185617	0.876	0.844	2.0652e-23	0
EIF3H	7.164e-45	0.185363	0.99	0.99	2.40295e-40	0
MXI1	1.21829e-23	0.185053	0.574	0.477	4.08637e-19	0
APEX1	1.17766e-24	0.181822	0.892	0.888	3.95012e-20	0
PRLR	1.41785e-15	0.179099	0.541	0.471	4.75574e-11	0
ATP5MC2	1.10646e-41	0.178685	0.994	0.987	3.71129e-37	0
AC008771.1	2.2747e-14	0.177596	0.65	0.653	7.62979e-10	0
IRF2BPL	3.32974e-19	0.177313	0.713	0.68	1.11686e-14	0
SH3YL1	4.2395e-20	0.174168	0.866	0.86	1.42201e-15	0
CCNI	1.57641e-28	0.170606	0.967	0.963	5.2876e-24	0
ALKBH7	3.25796e-21	0.170369	0.865	0.856	1.09279e-16	0
HIST1H2BG	1.19672e-20	0.169931	0.518	0.422	4.01403e-16	0
MT-CO1	1.9048e-44	0.168549	0.993	0.995	6.38909e-40	0
FLOT1	4.67535e-16	0.168521	0.917	0.916	1.5682e-11	0
VMP1	1.04271e-18	0.168005	0.97	0.981	3.49745e-14	0
RETREG1	5.18297e-30	0.167748	0.355	0.194	1.73847e-25	0
ZNF581	3.43758e-18	0.166271	0.749	0.738	1.15303e-13	0
PABPC1	5.00066e-37	0.164788	0.998	0.996	1.67732e-32	0
CERS2	9.50972e-21	0.164247	0.901	0.886	3.18975e-16	0
AL078639.1	1.61826e-13	0.163391	0.324	0.23	5.42797e-09	0
SMARCC1	3.27579e-19	0.162518	0.704	0.67	1.09877e-14	0
SLC7A2	2.28475e-11	0.161664	0.799	0.794	7.66351e-07	0
BTG2	7.72151e-31	0.160284	0.674	0.558	2.58995e-26	0
IFITM2	1.22322e-10	0.159675	0.802	0.795	4.10294e-06	0
ALDH3B2	1.90678e-15	0.159204	0.591	0.524	6.39571e-11	0
TACC1	1.28532e-17	0.159166	0.529	0.444	4.31122e-13	0
IRX3	8.41155e-11	0.157634	0.554	0.503	2.8214e-06	0
NUMA1	6.54681e-15	0.157169	0.72	0.727	2.19593e-10	0
PMP22	0.00345029	0.156441	0.296	0.273	1	0
APIP	3.77976e-14	0.155192	0.658	0.625	1.26781e-09	0
CIRBP	3.3661e-16	0.154932	0.904	0.879	1.12906e-11	0
CACNA1D	3.52649e-22	0.154837	0.416	0.285	1.18286e-17	0
TOMM7	1.04804e-33	0.154629	0.989	0.991	3.51534e-29	0
RPL12	1.17267e-37	0.153981	0.998	1	3.93337e-33	0
SPTSSA	7.08591e-06	0.153309	0.767	0.801	0.237676	0
EIF3L	1.53417e-18	0.152896	0.862	0.851	5.1459e-14	0
PTMA	2.08573e-38	0.152202	0.996	0.994	6.99597e-34	0
ELP2	0.00187445	0.150003	0.704	0.763	1	0
CEBPD	1.94982e-06	0.149734	0.788	0.807	0.0654008	0
RHOB	2.68487e-22	0.149415	0.794	0.748	9.00558e-18	0
CCNG2	2.65218e-18	0.149388	0.486	0.393	8.89594e-14	0
SLC25A6	7.77001e-24	0.149246	0.98	0.981	2.60622e-19	0
DNAJC12	3.57149e-15	0.149244	0.424	0.321	1.19795e-10	0
TSC22D3	2.40025e-11	0.147238	0.735	0.736	8.05093e-07	0
ZKSCAN1	3.91861e-13	0.146166	0.889	0.886	1.31438e-08	0
NONO	2.60292e-18	0.145372	0.887	0.892	8.73072e-14	0
MT-CO3	4.31703e-24	0.145205	0.992	0.992	1.44802e-19	0
HIST1H2AC	1.30334e-14	0.143955	0.8	0.741	4.37167e-10	0
FHIT	4.11185e-14	0.143338	0.519	0.467	1.3792e-09	0
RBMX	2.11637e-13	0.141161	0.808	0.814	7.09872e-09	0
NET1	3.28928e-13	0.140941	0.475	0.399	1.10329e-08	0
RBM3	1.36587e-11	0.140346	0.812	0.809	4.58139e-07	0
CHD6	6.38037e-16	0.139049	0.821	0.824	2.14011e-11	0
SESTD1	9.41346e-11	0.138517	0.441	0.387	3.15746e-06	0
HACD3	4.04729e-10	0.136525	0.839	0.848	1.35754e-05	0
RPL8	5.41833e-37	0.135843	1	1	1.81742e-32	0
HRASLS2	3.13456e-13	0.135136	0.348	0.262	1.0514e-08	0
RPL17	1.93792e-13	0.134987	0.787	0.786	6.50018e-09	0
ELF3	2.73269e-17	0.134521	0.949	0.921	9.16598e-13	0
SRGAP2C	3.59232e-14	0.13452	0.434	0.355	1.20494e-09	0
FAM110A	1.14241e-06	0.134353	0.514	0.505	0.0383186	0
IRF6	4.14765e-15	0.133915	0.357	0.263	1.3912e-10	0
RNF130	4.39419e-11	0.133085	0.789	0.803	1.4739e-06	0
CCNL1	8.15107e-17	0.132755	0.693	0.645	2.73403e-12	0
FAM227B	1.04919e-16	0.132425	0.4	0.298	3.51918e-12	0
ESR1	1.42596e-07	0.132054	0.477	0.453	0.00478294	0
EFNA1	2.20508e-10	0.131299	0.509	0.459	7.39629e-06	0
DBP	3.26587e-08	0.130967	0.645	0.634	0.00109544	0
CRTAP	1.50975e-10	0.130001	0.655	0.638	5.06399e-06	0
RMND1	6.00538e-09	0.129168	0.645	0.651	0.000201433	0
CUX1	3.90005e-10	0.127966	0.745	0.747	1.30816e-05	0
TCEAL4	1.19559e-05	0.127066	0.987	0.977	0.401025	0
SMAP2	2.59789e-06	0.126969	0.607	0.62	0.0871383	0
PAFAH1B3	2.34887e-12	0.126797	0.857	0.841	7.8786e-08	0
AHNAK	1.55556e-07	0.126707	0.627	0.632	0.00521767	0
HIST1H2BN	8.97936e-21	0.124815	0.59	0.5	3.01186e-16	0
VAV3	3.60804e-09	0.123874	0.451	0.402	0.000121021	0
SLC38A1	7.21689e-11	0.123194	0.899	0.9	2.42069e-06	0
IFITM3	1.14249e-05	0.122889	0.877	0.893	0.383214	0
RAB13	1.78001e-15	0.122775	0.984	0.979	5.97052e-11	0
GBP2	1.18019e-13	0.122694	0.297	0.203	3.9586e-09	0
SHTN1	2.05131e-09	0.122271	0.576	0.558	6.8805e-05	0
FAU	9.6214e-30	0.122064	0.998	0.998	3.22721e-25	0
NPEPL1	8.47252e-12	0.121871	0.777	0.756	2.84185e-07	0
AL031777.3	7.22206e-18	0.121619	0.383	0.265	2.42242e-13	0
SMDT1	1.1393e-11	0.121037	0.871	0.893	3.82144e-07	0
CCT3	1.82246e-18	0.120944	0.989	0.985	6.11288e-14	0
EIF3F	9.41975e-12	0.120792	0.929	0.933	3.15957e-07	0
LINC02532	3.71077e-10	0.120598	0.346	0.269	1.24467e-05	0
CCDC170	2.1606e-06	0.120508	0.667	0.696	0.0724707	0
CREB3L4	6.70021e-06	0.120376	0.584	0.584	0.224738	0
TCEA3	3.43279e-09	0.119884	0.591	0.574	0.000115143	0
LMCD1	6.43974e-07	0.119751	0.563	0.544	0.0216002	0
RPL27	8.89094e-27	0.119516	0.998	0.998	2.9822e-22	0
MED13L	2.28304e-06	0.119413	0.676	0.701	0.0765779	0
HIST1H2AE	1.18134e-08	0.119347	0.518	0.481	0.000396246	0
HEBP1	1.01263e-06	0.117896	0.835	0.84	0.0339655	0
C19orf48	3.63721e-10	0.11769	0.663	0.663	1.21999e-05	0
AKIRIN2	4.874e-08	0.117364	0.559	0.546	0.00163484	0
GADD45B	5.74629e-13	0.116657	0.632	0.599	1.92742e-08	0
NEDD4L	4.42686e-07	0.116448	0.64	0.647	0.0148486	0
BCAT2	8.51442e-09	0.116423	0.523	0.507	0.000285591	0
FBL	1.89065e-11	0.114725	0.718	0.714	6.34163e-07	0
KCNJ3	7.96044e-11	0.114621	0.416	0.348	2.67009e-06	0
NSA2	1.10111e-09	0.114503	0.853	0.872	3.69334e-05	0
ZNF524	1.65375e-08	0.114039	0.699	0.713	0.000554702	0
TKT	7.36096e-08	0.11209	0.987	0.984	0.00246901	0
APPL1	1.89589e-07	0.111688	0.532	0.523	0.0063592	0
ZFX	2.65629e-05	0.110187	0.477	0.475	0.890971	0
PISD	7.68059e-06	0.109242	0.74	0.757	0.257622	0
IRX5	2.4255e-07	0.109115	0.444	0.413	0.00813561	0
FNBP4	2.38298e-09	0.108187	0.757	0.764	7.993e-05	0
BCAM	2.33022e-07	0.106568	0.869	0.869	0.00781604	0
TUSC1	2.93033e-07	0.106261	0.413	0.382	0.00982891	0
TWIST1	2.87237e-09	0.105174	0.395	0.338	9.63452e-05	0
NOB1	2.34192e-07	0.104628	0.666	0.68	0.00785528	0
GPR160	1.50201e-06	0.104601	0.71	0.748	0.0503804	0
EIF2S3	2.25401e-09	0.104401	0.811	0.841	7.5604e-05	0
ZBTB10	2.26717e-13	0.103958	0.356	0.26	7.60454e-09	0
ACSS3	5.43326e-07	0.103733	0.385	0.341	0.0182242	0
HLTF	8.26353e-06	0.103718	0.83	0.853	0.277175	0
EIF3M	6.0658e-09	0.103275	0.866	0.881	0.000203459	0
C17orf58	0.000279799	0.102981	0.594	0.614	1	0
DSP	3.85838e-06	0.101132	0.747	0.771	0.129418	0
GREB1	4.22608e-08	0.100865	0.342	0.276	0.00141751	0
PIK3R1	3.84577e-05	0.100852	0.378	0.35	1	0
PCMTD1	1.83176e-07	0.0997754	0.565	0.568	0.00614408	0
ACBD5	8.44407e-07	0.0990344	0.666	0.69	0.0283231	0
2022-09-01	7.69019e-09	0.0988632	0.532	0.494	0.000257944	0
VPS51	1.48831e-07	0.0988509	0.571	0.559	0.0049921	0
PRKCD	2.00632e-06	0.0985597	0.392	0.355	0.0672959	0
CCDC57	5.46803e-06	0.0984795	0.743	0.774	0.183409	0
JUND	1.01454e-15	0.0982722	0.989	0.977	3.40299e-11	0
SYF2	3.13785e-05	0.0975037	0.708	0.737	1	0
FLNB	1.98974e-06	0.0973302	0.384	0.356	0.0667398	0
PLEKHF1	1.42382e-06	0.0973222	0.361	0.323	0.0477576	0
TAF1D	8.6349e-06	0.0962026	0.646	0.658	0.289632	0
ZNF32	3.86204e-07	0.095767	0.64	0.65	0.012954	0
CYTOR	0.000203676	0.0955864	0.645	0.665	1	0
SHROOM3	2.05511e-08	0.0952113	0.391	0.338	0.000689325	0
PGLS	3.22094e-06	0.0951394	0.808	0.831	0.108037	0
2022-03-06	4.0283e-06	0.0943524	0.554	0.565	0.135117	0
ELF1	0.000281706	0.0937633	0.672	0.714	1	0
ZFHX3	0.000132919	0.0934944	0.479	0.472	1	0
RPL22L1	0.000101384	0.0934638	0.88	0.904	1	0
CRNDE	3.33705e-05	0.0928544	0.653	0.654	1	0
GATA3-AS1	9.94296e-08	0.0920827	0.952	0.952	0.00333507	0
PPFIBP1	4.52608e-05	0.0916189	0.484	0.477	1	0
SFXN5	8.72598e-07	0.0909819	0.36	0.31	0.0292687	0
ANKRD50	9.17007e-06	0.0906449	0.357	0.325	0.307582	0
CDH1	0.000390713	0.0901382	0.787	0.824	1	0
TATDN1	7.91141e-09	0.089951	0.893	0.913	0.000265364	0
TSPO	2.46176e-08	0.0894086	0.941	0.941	0.000825724	0
UBA52	1.69811e-21	0.0892839	0.999	0.999	5.69579e-17	0
RNF43	2.16862e-07	0.0892609	0.378	0.326	0.007274	0
CYHR1	2.34474e-05	0.0887802	0.809	0.837	0.786473	0
OFD1	0.00511296	0.0885801	0.473	0.493	1	0
EMX1	3.8839e-07	0.0885297	0.308	0.25	0.0130274	0
COX7A2L	1.88852e-07	0.0884183	0.966	0.963	0.00633449	0
ACSS1	3.08231e-10	0.0880231	0.284	0.207	1.03387e-05	0
CCNB1IP1	0.000566262	0.0880053	0.53	0.553	1	0
GAMT	1.3177e-07	0.0878878	0.31	0.253	0.00441981	0
C12orf45	7.36879e-06	0.0875327	0.523	0.52	0.247164	0
OLA1	9.04804e-07	0.0862572	0.744	0.771	0.0303489	0
SPPL2A	3.40065e-05	0.0860139	0.81	0.822	1	0
NOA1	2.88592e-05	0.0853416	0.468	0.471	0.967995	0
2022-09-10	4.3626e-05	0.0851898	0.363	0.332	1	0
PAPSS1	0.00151185	0.0850719	0.511	0.541	1	0
FBP1	8.17434e-05	0.085041	0.976	0.962	1	0
MB	1.08169e-06	0.0834588	0.864	0.847	0.0362821	0
MT-ND1	3.37353e-09	0.0829514	0.983	0.989	0.000113155	0
GATA3	1.02759e-05	0.0829163	0.994	0.984	0.344675	0
CHDH	1.23055e-08	0.0827904	0.269	0.202	0.00041275	0
NUP210L	3.82743e-05	0.0825376	0.471	0.463	1	0
SNHG25	0.000168277	0.0824623	0.794	0.83	1	0
JUN	5.67503e-23	0.0823982	0.885	0.859	1.90352e-18	0
QARS	0.00109416	0.0823205	0.517	0.548	1	0
R3HDM2	3.81665e-06	0.0820328	0.446	0.42	0.128018	0
LTA4H	0.000239684	0.0818486	0.559	0.572	1	0
JUNB	2.15293e-13	0.0814624	0.938	0.949	7.22136e-09	0
IP6K2	6.87598e-06	0.0796072	0.507	0.492	0.230634	0
PIK3IP1	2.09704e-09	0.0795017	0.287	0.211	7.03391e-05	0
ABCC5	0.000737952	0.0794206	0.526	0.537	1	0
CHD3	0.000218362	0.0793564	0.467	0.464	1	0
PQBP1	0.000252369	0.0791992	0.684	0.733	1	0
MDM4	0.00360586	0.0779793	0.573	0.596	1	0
CAMLG	0.00125929	0.0776306	0.627	0.661	1	0
DTWD1	0.000126193	0.0773693	0.623	0.642	1	0
LAMB2	0.00102	0.0771606	0.372	0.361	1	0
IL17RE	0.00270301	0.0762997	0.459	0.469	1	0
LRRFIP2	0.00120048	0.0757422	0.442	0.444	1	0
FEZ2	0.000300096	0.0755976	0.684	0.715	1	0
ROBO1	6.34017e-06	0.075313	0.3	0.249	0.212662	0
C20orf204	0.000271152	0.0753012	0.409	0.388	1	0
RAB4A	0.00257008	0.0751111	0.677	0.742	1	0
AHCY	0.00101003	0.0741727	0.672	0.715	1	0
SPDEF	0.00662402	0.0737261	0.731	0.751	1	0
COBL	5.68962e-06	0.0737055	0.328	0.282	0.190841	0
DCAF4	0.000442754	0.073639	0.274	0.242	1	0
DDX39B	3.4753e-06	0.0733799	0.424	0.376	0.116569	0
EEF1G	1.91827e-08	0.0730377	0.293	0.229	0.000643425	0
SRGAP2B	1.4737e-06	0.0729514	0.281	0.227	0.049431	0
N4BP2L2	0.00162449	0.0729268	0.834	0.864	1	0
PHF14	9.38407e-06	0.0727859	0.723	0.762	0.314761	0
ST13	4.79129e-05	0.0726887	0.94	0.938	1	0
ARHGEF26	0.00091324	0.0726381	0.363	0.349	1	0
USE1	0.00531972	0.0725924	0.568	0.606	1	0
STAG2	0.000798214	0.0722061	0.641	0.672	1	0
ISOC1	0.0039901	0.0717557	0.326	0.311	1	0
ZNF561	0.000273028	0.0716709	0.31	0.279	1	0
SSBP2	5.26428e-06	0.0714456	0.294	0.243	0.176575	0
RBM6	1.89562e-05	0.0705614	0.405	0.378	0.635828	0
EVL	0.00228601	0.0700039	0.342	0.328	1	0
BHLHE40	0.000628322	0.0699881	0.584	0.596	1	0
ITPR1	0.0021459	0.0698371	0.328	0.311	1	0
CSNK2A2	0.00874131	0.0695658	0.611	0.667	1	0
FAM107B	0.00615543	0.0693045	0.722	0.765	1	0
AKAP10	0.00216647	0.0685699	0.347	0.337	1	0
SCAF11	0.00482503	0.0682584	0.826	0.857	1	0
ZNF138	0.000691718	0.0670316	0.584	0.618	1	0
SEMA4C	0.000925103	0.0665759	0.299	0.274	1	0
HIST3H2BB	1.88196e-07	0.0663852	0.269	0.206	0.00631246	0
CREBRF	0.000594663	0.0657475	0.47	0.463	1	0
MAGI1	0.00173541	0.0657234	0.331	0.315	1	0
ZNRF2	0.00936164	0.0655357	0.4	0.405	1	0
TBCA	0.000796693	0.0654856	0.91	0.938	1	0
CSNK1A1	0.00757954	0.0650287	0.943	0.941	1	0
RSL1D1	4.16209e-06	0.0649727	0.948	0.954	0.139605	0
CYR61	0.00804348	0.0647113	0.295	0.274	1	0
ATP5S	0.00462366	0.0646176	0.565	0.577	1	0
MTERF2	4.63043e-06	0.0645656	0.27	0.221	0.155314	0
VPS36	0.00734757	0.0640219	0.34	0.338	1	0
MYL5	1.07998e-05	0.0640199	0.333	0.289	0.362247	0
CCDC85B	6.0548e-05	0.0632387	0.929	0.938	1	0
PIK3R3	1.57023e-05	0.0629784	0.451	0.43	0.526686	0
ZFP36L1	0.000105182	0.0628613	0.663	0.661	1	0
PCMTD2	0.00024251	0.0623934	0.332	0.302	1	0
ZFYVE16	0.00236093	0.0618402	0.312	0.297	1	0
EEF1A2	2.99874e-05	0.0607568	0.97	0.975	1	0
AIMP1	0.00209116	0.060713	0.843	0.886	1	0
HNRNPC	9.03618e-05	0.0605733	0.966	0.97	1	0
PAK2	0.00236283	0.0604098	0.929	0.939	1	0
RABGAP1L	0.000375931	0.0594536	0.255	0.218	1	0
LONRF2	0.000476963	0.0585279	0.312	0.284	1	0
KLHL24	0.00130355	0.0585151	0.39	0.379	1	0
ZNF277	0.00520559	0.0578022	0.296	0.282	1	0
ULK2	0.00468454	0.0576829	0.269	0.248	1	0
PHB2	0.00175757	0.0572832	0.848	0.878	1	0
PRKAB2	0.00542753	0.0570891	0.303	0.291	1	0
LENG9	1.86433e-06	0.0553904	0.4	0.351	0.0625335	0
EGR1	6.37595e-07	0.0553491	0.292	0.227	0.0213862	0
PCBP2	0.00214015	0.0545734	0.894	0.902	1	0
MBTD1	0.00090263	0.054564	0.267	0.24	1	0
TOMM20	6.28541e-06	0.0537405	0.966	0.971	0.210825	0
MT-CO2	0.000113495	0.0520372	0.994	0.996	1	0
METAP2	0.00557683	0.0517131	0.704	0.746	1	0
SMIM26	0.00411244	0.0514019	0.844	0.889	1	0
HOOK2	0.00502887	0.0503743	0.817	0.869	1	0
AP005329.3	0.00912502	0.0501634	0.335	0.325	1	0
TSPYL2	0.00815333	0.0485855	0.492	0.512	1	0
EIF3G	0.00688884	0.0473145	0.969	0.969	1	0
ATE1	0.00955201	0.0466032	0.263	0.245	1	0
CD164	0.00834644	0.0464871	0.887	0.919	1	0
EEF1D	3.21106e-05	0.0462599	0.993	0.996	1	0
TRIB1	0.00320511	0.0454036	0.253	0.227	1	0
UQCRB	0.000912721	0.0442352	0.993	0.995	1	0
SOX4	3.22586e-08	0.0424015	0.844	0.834	0.00108202	0
RPL35	1.25153e-05	0.0396402	0.998	0.999	0.419788	0
S100A16	0.00238174	0.0370747	0.846	0.848	1	0
CLDN4	0.000586898	0.0268349	0.993	0.991	1	0
HPS5	0.00714589	0.0200087	0.336	0.433	1	0
CNDP2	0.0091096	0.0151218	0.312	0.401	1	0
TPT1	0.000115037	0.0141825	1	1	1	0
AC091271.1	1.36963e-05	0.0140647	0.532	0.511	0.459402	0
SULT1A1	0.0028622	0.0123287	0.344	0.44	1	0
MRPS31	0.000385896	0.0121809	0.268	0.365	1	0
CSRP1	0.00682629	0.0115618	0.403	0.51	1	0
AASDH	0.00897296	0.0111019	0.233	0.304	1	0
ACOX3	0.00716666	0.0110966	0.31	0.399	1	0
SCPEP1	0.000807238	0.00947412	0.31	0.412	1	0
MOSPD2	0.00952474	0.00934009	0.228	0.299	1	0
CCDC125	0.00744714	0.00870583	0.299	0.389	1	0
MAFB	1.30267e-06	0.0086808	0.405	0.361	0.0436942	0
NAT9	0.000649657	0.00865744	0.201	0.277	1	0
EIF4ENIF1	0.00280557	0.00855695	0.296	0.383	1	0
SNAPIN	0.00866229	0.00837898	0.45	0.56	1	0
DECR2	0.0074827	0.00835154	0.249	0.328	1	0
B3GALNT1	0.0051148	0.00824478	0.19	0.251	1	0
PKIB	0.00104066	0.00791179	0.184	0.254	1	0
EPS15L1	0.000762844	0.00737798	0.211	0.294	1	0
CCDC92	0.00604924	0.00728335	0.192	0.253	1	0
EFEMP1	0.00167053	0.00702678	0.213	0.285	1	0
METAP1	0.00215133	0.0066883	0.216	0.288	1	0
ZFAND1	0.00482488	0.00613545	0.405	0.517	1	0
HAUS1	0.000209733	0.00610322	0.186	0.264	1	0
LRRC41	0.00266531	0.00583646	0.386	0.493	1	0
PEX11A	0.00229834	0.005613	0.585	0.712	1	0
KAT6A	0.000797227	0.0055696	0.21	0.29	1	0
GTF3C3	0.00260274	0.00549685	0.344	0.447	1	0
CTR9	0.00980323	0.00539371	0.247	0.318	1	0
PDHB	0.00701277	0.00532496	0.341	0.432	1	0
POGK	0.00490496	0.00527192	0.273	0.351	1	0
C18orf32	0.00543002	0.0051928	0.284	0.369	1	0
MRRF	0.00199646	0.00516749	0.26	0.345	1	0
AP3S1	0.00569221	0.00477502	0.481	0.602	1	0
CS	0.00499606	0.0045998	0.227	0.298	1	0
MOV10	0.00620782	0.00394755	0.264	0.341	1	0
KPNA1	0.00573121	0.00388058	0.251	0.328	1	0
CBWD2	0.00893697	0.00387337	0.217	0.281	1	0
ABHD2	1.71187e-05	0.00378579	0.248	0.351	0.574195	0
TTC39C	0.00889264	0.00376341	0.35	0.436	1	0
MAP4K5	0.00828184	0.00365963	0.318	0.401	1	0
MOSPD3	0.000171861	0.00361701	0.289	0.4	1	0
CAMKK2	0.00183389	0.00356954	0.32	0.42	1	0
CTNNBL1	0.00309846	0.00344908	0.28	0.364	1	0
BABAM2	0.00313346	0.0031872	0.29	0.38	1	0
UIMC1	0.00612234	0.00249777	0.243	0.318	1	0
ARHGAP18	0.00753457	0.00229462	0.32	0.399	1	0
USP47	0.00670938	0.00218204	0.328	0.421	1	0
RAD17	0.000974751	0.00209225	0.324	0.434	1	0
EXOC6	0.0025244	0.00208493	0.255	0.334	1	0
ELMSAN1	0.00744326	0.00205445	0.26	0.33	1	0
MEF2A	0.00192886	0.00198707	0.296	0.393	1	0
KCTD3	0.00363216	0.00186404	0.351	0.456	1	0
SPIDR	0.00700539	0.00181206	0.261	0.335	1	0
SCAPER	0.00844098	0.00175712	0.196	0.257	1	0
CHIC2	0.00159457	0.00166897	0.21	0.288	1	0
FAM193A	0.000111181	0.0015652	0.225	0.318	1	0
HECTD4	0.00456095	0.00150666	0.252	0.33	1	0
RUFY3	0.00846886	0.0014682	0.21	0.274	1	0
RANBP17	0.00590599	0.00146564	0.224	0.29	1	0
PYROXD1	0.000699271	0.00130876	0.191	0.263	1	0
CHERP	0.00500231	0.0012835	0.231	0.298	1	0
HDHD5	0.000362053	0.00122899	0.346	0.457	1	0
CASP6	0.00881092	0.0012089	0.364	0.456	1	0
FBXO34	0.00865052	0.00119127	0.322	0.406	1	0
RRP8	0.00153098	0.00112329	0.217	0.292	1	0
EPB41L4B	0.000806843	0.0011117	0.197	0.273	1	0
MCEE	0.0030764	0.00109642	0.324	0.424	1	0
NUDCD3	0.00651817	0.00100673	0.205	0.269	1	0
JMY	0.00845114	0.000927023	0.249	0.322	1	0
AQR	0.000426891	0.000856745	0.206	0.288	1	0
BDH2	0.00712628	0.000721409	0.371	0.464	1	0
ACACA	0.000567075	0.00052105	0.271	0.368	1	0
TCAIM	0.000153113	0.000466068	0.226	0.313	1	0
MAP3K8	0.00920306	0.000347206	0.372	0.467	1	0
FAM189B	0.00020161	0.000325343	0.245	0.333	1	0
ANKRD46	0.000935163	0.000302064	0.24	0.324	1	0
VARS2	0.00587966	0.00023421	0.193	0.257	1	0
SLC29A2	0.00670937	0.000134006	0.208	0.271	1	0
SH3BGR	0.000393546	0.000132869	0.223	0.307	1	0

## Sheet: Supplemental Table 5.2
Supplemental Table 6.2. The list of differentially expressed genes in MCF-7 MS clusters_Cluster 1.
gene	p_val	avg_logFC	pct.1	pct.2	p_val_adj	cluster
KRT81	1.32467e-37	1.45877	0.369	0.178	4.44319e-33	1
TFF1	1.34822e-126	1.02347	0.972	0.857	4.52221e-122	1
GDF15	2.18285e-110	1.00098	0.971	0.836	7.32172e-106	1
S100P	1.29508e-58	0.953991	0.515	0.256	4.34394e-54	1
ADIRF	2.55937e-131	0.949843	0.829	0.458	8.58465e-127	1
RDX	1.30696e-151	0.748799	0.902	0.563	4.38381e-147	1
CTSD	5.7992e-168	0.745588	0.965	0.74	1.94517e-163	1
PHLDA2	2.63417e-152	0.708548	0.97	0.802	8.83554e-148	1
PHLDA1	4.35393e-139	0.693863	0.919	0.615	1.46039e-134	1
NMB	1.68832e-149	0.68319	0.948	0.745	5.66295e-145	1
DKK1	1.96462e-106	0.677203	0.727	0.333	6.58973e-102	1
RABAC1	4.16188e-153	0.665139	0.988	0.938	1.39598e-148	1
WISP2	1.12089e-112	0.66173	0.868	0.514	3.75968e-108	1
TIMP1	1.37676e-119	0.652371	0.74	0.343	4.61792e-115	1
TMEM208	9.73443e-200	0.651068	0.981	0.836	3.26512e-195	1
CD63	1.08522e-197	0.633305	0.997	0.972	3.64004e-193	1
MPZL2	1.57771e-155	0.626129	0.938	0.679	5.29194e-151	1
TMED3	8.97223e-180	0.62537	0.986	0.89	3.00947e-175	1
SH3BGRL3	2.66732e-166	0.62243	0.969	0.818	8.94672e-162	1
ARF4	4.96387e-111	0.598219	0.955	0.804	1.66498e-106	1
LY6E	1.6011e-144	0.597214	0.98	0.86	5.3704e-140	1
MYDGF	1.10998e-143	0.587892	0.956	0.761	3.72311e-139	1
KCNK15	1.88151e-117	0.587776	0.897	0.599	6.31097e-113	1
LXN	4.93361e-78	0.579357	0.98	0.929	1.65483e-73	1
MDK	2.16029e-114	0.569822	0.995	0.931	7.24605e-110	1
YIF1A	6.51313e-143	0.56055	0.971	0.827	2.18463e-138	1
BZW1	3.52322e-132	0.546159	0.993	0.955	1.18176e-127	1
SPINT2	1.15606e-182	0.545092	0.998	0.985	3.87765e-178	1
KRT10	2.88881e-162	0.535156	0.984	0.872	9.68963e-158	1
DHRS2	2.20876e-51	0.532618	0.612	0.355	7.40863e-47	1
B2M	1.74571e-161	0.531978	0.994	0.973	5.85548e-157	1
TMED9	5.98609e-153	0.531367	0.981	0.868	2.00785e-148	1
CPE	2.29743e-92	0.526996	0.797	0.479	7.70603e-88	1
PKM	7.84758e-128	0.526366	0.996	0.94	2.63224e-123	1
TNFRSF12A	9.56394e-106	0.514775	0.967	0.819	3.20794e-101	1
GDPD3	4.80876e-73	0.509255	0.906	0.73	1.61295e-68	1
SEC61G	5.67232e-140	0.50434	0.988	0.942	1.90261e-135	1
RNASET2	3.71221e-135	0.503007	0.955	0.758	1.24515e-130	1
AQP3	1.18634e-53	0.501962	0.74	0.523	3.97923e-49	1
S100A14	3.41475e-45	0.499646	0.64	0.4	1.14537e-40	1
FXYD3	4.49781e-71	0.499549	0.97	0.897	1.50866e-66	1
SCD	3.74299e-69	0.498099	0.955	0.85	1.25547e-64	1
ID3	2.72054e-91	0.496964	0.847	0.542	9.12524e-87	1
SSR4	3.53879e-149	0.496234	0.995	0.968	1.18698e-144	1
CCND1	2.20555e-88	0.491819	0.975	0.857	7.39787e-84	1
HLA-C	5.92863e-146	0.491018	0.835	0.422	1.98858e-141	1
CIB1	5.38581e-131	0.482895	0.985	0.936	1.80651e-126	1
PRDX5	8.84929e-163	0.477922	0.998	0.979	2.96823e-158	1
LYPD3	1.24458e-112	0.47744	0.769	0.414	4.17458e-108	1
C4orf48	7.87518e-107	0.473347	0.976	0.888	2.64149e-102	1
DUSP4	1.34362e-103	0.472209	0.879	0.595	4.50676e-99	1
TMBIM6	1.91161e-153	0.471565	0.997	0.977	6.41193e-149	1
DAD1	2.08329e-147	0.470796	0.982	0.887	6.98775e-143	1
YIPF2	2.48088e-113	0.466876	0.946	0.79	8.32137e-109	1
SAT1	1.03107e-48	0.461294	0.993	0.973	3.45843e-44	1
KDELR2	2.07034e-122	0.457306	0.994	0.94	6.94435e-118	1
ATP6V1G1	5.24769e-160	0.456352	0.996	0.976	1.76018e-155	1
SCCPDH	2.01922e-105	0.45618	0.794	0.466	6.77287e-101	1
GPRC5A	1.26052e-115	0.454501	0.663	0.267	4.22804e-111	1
CYBA	2.60666e-109	0.451818	0.993	0.975	8.74326e-105	1
S100A11	4.27352e-149	0.451236	1	0.998	1.43342e-144	1
ASAH1	6.03698e-140	0.450749	0.979	0.878	2.02492e-135	1
SMIM5	1.18786e-56	0.449797	0.841	0.659	3.98433e-52	1
CD59	1.50847e-89	0.448839	0.916	0.721	5.0597e-85	1
UPK3B	1.93692e-97	0.448836	0.667	0.289	6.4968e-93	1
KRT86	1.69535e-45	0.448365	0.562	0.313	5.68655e-41	1
ATP6V0B	1.72007e-136	0.444351	0.996	0.947	5.76945e-132	1
BUD23	2.33627e-97	0.443919	0.992	0.945	7.83633e-93	1
HSPA5	4.02668e-64	0.443127	0.941	0.788	1.35063e-59	1
PRDX4	1.69054e-96	0.43626	0.953	0.831	5.6704e-92	1
ARPC1B	5.44212e-123	0.436212	0.979	0.846	1.8254e-118	1
GUK1	1.0076e-150	0.435075	0.999	0.998	3.37971e-146	1
CTSA	1.60964e-128	0.434674	0.9	0.591	5.39907e-124	1
FKBP2	1.5384e-104	0.431986	0.973	0.852	5.1601e-100	1
BCAS1	1.25833e-25	0.428784	0.761	0.621	4.22068e-21	1
METRN	2.60854e-109	0.428651	0.992	0.983	8.74956e-105	1
TMEM147	1.3985e-107	0.427286	0.985	0.923	4.69084e-103	1
TMED10	7.32783e-115	0.42577	0.983	0.872	2.4579e-110	1
CLU	3.07825e-62	0.423394	0.978	0.915	1.03251e-57	1
HERPUD1	7.47323e-77	0.422232	0.932	0.751	2.50667e-72	1
RND3	1.72802e-87	0.421497	0.879	0.617	5.79614e-83	1
CTSH	5.68482e-91	0.419536	0.974	0.882	1.9068e-86	1
PPP4C	2.09285e-125	0.417387	0.978	0.869	7.01983e-121	1
S100A13	3.56349e-77	0.416717	0.998	0.983	1.19527e-72	1
UCA1	9.79535e-80	0.415567	0.329	0.066	3.28555e-75	1
SEC61B	1.63814e-132	0.413752	0.994	0.968	5.49466e-128	1
MAP1LC3B	4.22009e-129	0.412357	0.993	0.956	1.4155e-124	1
PMEPA1	2.13739e-128	0.41129	0.789	0.376	7.16924e-124	1
ARL1	1.83352e-102	0.407748	0.955	0.795	6.15001e-98	1
HM13	1.84683e-109	0.405795	0.966	0.836	6.19462e-105	1
KRT80	3.74295e-93	0.405483	0.721	0.372	1.25546e-88	1
RPN2	6.35516e-104	0.403081	0.943	0.729	2.13165e-99	1
PRSS22	1.38115e-109	0.402514	0.826	0.484	4.63267e-105	1
BCAS2	1.76345e-106	0.401514	0.996	0.949	5.91497e-102	1
SELENOS	3.14859e-97	0.39867	0.951	0.798	1.0561e-92	1
LRPAP1	1.43357e-98	0.397377	0.96	0.821	4.80847e-94	1
KRT7	1.96072e-87	0.397024	0.786	0.465	6.57666e-83	1
FTL	1.07799e-56	0.396378	1	0.999	3.61579e-52	1
SEMA3C	3.32083e-78	0.394547	0.834	0.555	1.11387e-73	1
SELENOM	6.76476e-87	0.389048	0.557	0.225	2.26904e-82	1
SLC3A2	6.7351e-58	0.386456	0.923	0.758	2.25909e-53	1
G6PD	1.3242e-79	0.384811	0.951	0.794	4.44164e-75	1
CHCHD10	4.36637e-101	0.383378	0.942	0.794	1.46457e-96	1
OLFML3	3.25646e-55	0.382857	0.372	0.128	1.09228e-50	1
FBXO32	5.58484e-75	0.381393	0.516	0.203	1.87327e-70	1
DSCAM-AS1	2.92826e-43	0.379553	0.973	0.903	9.82196e-39	1
ECHS1	1.70876e-92	0.379456	0.984	0.894	5.73153e-88	1
GAPDH	3.40717e-106	0.379401	1	0.998	1.14283e-101	1
SERF2	2.40093e-137	0.376526	1	0.998	8.0532e-133	1
CD81	1.96851e-98	0.374382	0.975	0.893	6.60279e-94	1
ZNHIT1	1.23283e-119	0.373218	0.993	0.951	4.13516e-115	1
MT-CYB	3.49544e-97	0.3732	0.998	0.988	1.17244e-92	1
HLA-B	8.20842e-121	0.372257	0.746	0.334	2.75327e-116	1
PDXK	2.31717e-97	0.371753	0.969	0.816	7.77224e-93	1
CHPF	3.2312e-82	0.371679	0.847	0.589	1.08381e-77	1
DERL1	9.89112e-92	0.370373	0.914	0.671	3.31768e-87	1
CLDN7	6.86733e-89	0.36749	0.977	0.9	2.30344e-84	1
SQSTM1	5.24067e-73	0.367026	0.988	0.942	1.75783e-68	1
CAMK2N1	1.31655e-52	0.363213	0.988	0.965	4.41597e-48	1
TMEM59	2.56155e-90	0.360654	0.978	0.884	8.59195e-86	1
MAGED1	7.36336e-93	0.360485	0.803	0.491	2.46982e-88	1
MRPL55	1.95497e-65	0.360234	0.967	0.872	6.55737e-61	1
FDX1	1.18604e-84	0.359253	0.842	0.561	3.9782e-80	1
SEC22B	4.1873e-78	0.357278	0.949	0.788	1.4045e-73	1
ABCG2	4.1648e-89	0.355663	0.641	0.275	1.39696e-84	1
NEU1	3.6344e-85	0.355338	0.921	0.712	1.21905e-80	1
BEX3	4.5011e-64	0.354561	0.983	0.942	1.50976e-59	1
MFSD1	1.97627e-89	0.35223	0.866	0.591	6.6288e-85	1
MAL2	4.73645e-77	0.352094	0.948	0.8	1.5887e-72	1
ARRDC1	3.68525e-68	0.352003	0.97	0.878	1.23611e-63	1
COPE	4.17306e-99	0.350755	0.994	0.968	1.39973e-94	1
RAB10	6.20635e-89	0.350116	0.979	0.886	2.08173e-84	1
ETFB	1.21233e-84	0.34988	0.983	0.912	4.06641e-80	1
ATP6AP1	1.06612e-82	0.349808	0.922	0.746	3.57598e-78	1
ACTB	1.4237e-72	0.349485	0.998	0.985	4.77536e-68	1
CNPY2	5.33639e-75	0.348377	0.918	0.744	1.78993e-70	1
UQCR10	5.74975e-109	0.347867	0.995	0.981	1.92858e-104	1
BCAP31	3.20477e-90	0.344912	0.967	0.876	1.07494e-85	1
CTSL	1.49837e-55	0.343016	0.902	0.713	5.02583e-51	1
GSN	9.0945e-98	0.342171	0.708	0.325	3.05048e-93	1
SLC25A39	1.19786e-95	0.341954	0.996	0.94	4.01787e-91	1
RER1	4.31682e-87	0.340467	0.929	0.77	1.44795e-82	1
CLIC3	7.44662e-27	0.338584	0.743	0.578	2.49774e-22	1
EGFL7	1.9741e-94	0.3379	0.744	0.387	6.62154e-90	1
HSBP1	1.31281e-114	0.33787	0.998	0.981	4.40344e-110	1
HCFC1R1	6.79814e-52	0.33779	0.937	0.854	2.28023e-47	1
LMAN1	4.78929e-68	0.337048	0.912	0.727	1.60642e-63	1
UQCRQ	5.87124e-75	0.336641	0.97	0.87	1.96933e-70	1
P4HB	7.93435e-67	0.334492	0.979	0.899	2.66134e-62	1
PRSS8	4.82596e-83	0.334471	0.803	0.5	1.61872e-78	1
DCAF13	5.85669e-63	0.333195	0.926	0.802	1.96445e-58	1
NTN4	1.10743e-108	0.332529	0.606	0.225	3.71455e-104	1
ETFA	1.30183e-89	0.332227	0.976	0.887	4.3666e-85	1
SMIM14	5.88248e-75	0.330949	0.959	0.829	1.9731e-70	1
C4orf3	2.34281e-78	0.330576	0.975	0.905	7.85824e-74	1
C1GALT1C1	2.41656e-68	0.330073	0.791	0.503	8.10563e-64	1
HTATIP2	1.147e-83	0.33	0.877	0.636	3.84727e-79	1
SSR3	9.53974e-83	0.329181	0.972	0.879	3.19982e-78	1
CHCHD2	1.99698e-119	0.329002	1	0.997	6.69826e-115	1
EMC3	3.768e-82	0.328974	0.969	0.849	1.26386e-77	1
COMT	3.28969e-72	0.328011	0.98	0.913	1.10343e-67	1
PAPSS2	2.45621e-106	0.324597	0.629	0.233	8.23863e-102	1
PCSK1N	7.95785e-71	0.323467	0.923	0.744	2.66922e-66	1
CALU	3.13151e-77	0.323391	0.874	0.618	1.05037e-72	1
PPIB	2.54882e-68	0.322786	0.993	0.954	8.54926e-64	1
UPK2	2.97389e-68	0.322277	0.62	0.316	9.97503e-64	1
EMC4	1.49924e-77	0.320549	0.877	0.65	5.02876e-73	1
S100A10	5.87928e-56	0.319925	0.996	0.979	1.97203e-51	1
NDUFAB1	1.23436e-91	0.31871	0.99	0.919	4.14027e-87	1
PSAP	4.09488e-77	0.31852	0.965	0.828	1.3735e-72	1
LAMTOR5	3.26598e-91	0.317872	0.993	0.97	1.09548e-86	1
NDUFA1	3.85105e-80	0.317108	0.985	0.939	1.29172e-75	1
GRN	4.23036e-62	0.314078	0.961	0.856	1.41895e-57	1
ATP6V1E1	1.5788e-72	0.312692	0.944	0.814	5.29562e-68	1
TMSB4X	2.64076e-28	0.3116	0.989	0.968	8.85762e-24	1
COX7A2	5.08953e-100	0.310954	0.998	0.974	1.70713e-95	1
TINCR	4.86359e-86	0.310389	0.687	0.331	1.63134e-81	1
AURKAIP1	8.27631e-85	0.310184	0.982	0.923	2.77604e-80	1
SRP54	1.32005e-57	0.30953	0.877	0.673	4.4277e-53	1
IDS	3.84423e-103	0.309433	0.745	0.371	1.28943e-98	1
C1orf122	2.18223e-71	0.309073	0.956	0.845	7.31963e-67	1
ATP6AP2	1.21537e-70	0.30897	0.92	0.747	4.07658e-66	1
BATF	6.14513e-65	0.308287	0.872	0.637	2.0612e-60	1
SPAG4	4.40711e-100	0.307069	0.662	0.289	1.47823e-95	1
TPM1	3.73443e-55	0.307026	0.936	0.798	1.2526e-50	1
CSTB	4.41396e-87	0.306926	0.998	0.989	1.48053e-82	1
MORF4L1	2.71948e-85	0.306498	0.988	0.943	9.12167e-81	1
YWHAB	9.20283e-72	0.304929	0.988	0.927	3.08681e-67	1
ATP5MC1	1.35017e-57	0.304804	0.96	0.866	4.52874e-53	1
COX6A1	1.19115e-98	0.30343	0.999	0.989	3.99534e-94	1
MRPL41	1.32561e-82	0.302884	0.993	0.977	4.44637e-78	1
PRSS23	2.3392e-103	0.301852	0.543	0.175	7.84613e-99	1
YIPF3	4.27792e-68	0.300183	0.935	0.77	1.4349e-63	1
COX14	5.70613e-75	0.29898	0.983	0.906	1.91395e-70	1
APLP2	1.38781e-50	0.298803	0.973	0.902	4.65501e-46	1
ATP5MPL	9.53634e-105	0.297053	0.997	0.987	3.19868e-100	1
PDIA6	1.82519e-49	0.296934	0.971	0.859	6.12206e-45	1
LSR	1.323e-69	0.294466	0.878	0.632	4.43759e-65	1
TMCO1	6.89102e-68	0.293274	0.931	0.764	2.31139e-63	1
HLA-A	2.08121e-72	0.293011	0.764	0.448	6.98078e-68	1
LSM10	3.50674e-63	0.292019	0.872	0.647	1.17623e-58	1
PERP	1.72294e-55	0.291737	0.943	0.84	5.77907e-51	1
UFM1	5.86927e-66	0.291665	0.902	0.712	1.96867e-61	1
ERLEC1	6.36171e-65	0.2915	0.877	0.668	2.13384e-60	1
PSMD6	1.57719e-89	0.290783	0.999	0.99	5.29021e-85	1
SWI5	1.24765e-65	0.289729	0.865	0.646	4.18488e-61	1
EDF1	2.14808e-78	0.288969	0.993	0.977	7.20509e-74	1
MYL6	3.24076e-76	0.287406	0.998	0.99	1.08702e-71	1
PSCA	2.95175e-39	0.287384	0.26	0.086	9.90075e-35	1
LMO7	1.50129e-59	0.287169	0.714	0.426	5.03564e-55	1
MBOAT7	7.16338e-70	0.286628	0.881	0.657	2.40274e-65	1
SEZ6L2	6.63759e-79	0.286269	0.802	0.484	2.22638e-74	1
LGALS3	1.87619e-53	0.285745	0.998	0.991	6.29312e-49	1
PRDX1	1.2686e-71	0.285697	0.998	0.993	4.25515e-67	1
ATP6V0E1	3.36267e-79	0.285299	0.997	0.971	1.12791e-74	1
SEC13	3.53819e-67	0.284318	0.926	0.739	1.18678e-62	1
MYL12A	4.60304e-49	0.284144	0.998	0.994	1.54395e-44	1
ECH1	4.2798e-53	0.283567	0.942	0.823	1.43553e-48	1
MLEC	5.16596e-55	0.28356	0.95	0.836	1.73277e-50	1
CHMP5	1.37045e-65	0.282879	0.974	0.9	4.59677e-61	1
ABHD17C	3.85812e-82	0.282312	0.708	0.359	1.29409e-77	1
NEDD8	7.91614e-82	0.281926	0.994	0.961	2.65523e-77	1
DMKN	9.87838e-57	0.281764	0.847	0.619	3.31341e-52	1
PHLDA3	1.66699e-49	0.280838	0.947	0.861	5.59141e-45	1
LAMP1	7.65181e-66	0.280399	0.884	0.629	2.56657e-61	1
VAMP8	2.77094e-44	0.280385	0.995	0.987	9.2943e-40	1
PPARG	1.15464e-95	0.279863	0.626	0.256	3.87288e-91	1
GHITM	1.01348e-66	0.279702	0.964	0.872	3.39941e-62	1
ATP1B1	3.29564e-70	0.278263	0.609	0.284	1.10542e-65	1
COTL1	2.21573e-62	0.278187	0.652	0.352	7.43202e-58	1
NDUFA13	8.03057e-55	0.277952	0.993	0.957	2.69362e-50	1
SPAG9	8.41236e-57	0.277923	0.923	0.768	2.82167e-52	1
LACTB	2.60306e-60	0.277631	0.737	0.42	8.73117e-56	1
ARPC3	3.40323e-93	0.276995	0.998	0.986	1.14151e-88	1
TFG	2.02352e-67	0.274326	0.901	0.684	6.78728e-63	1
SURF4	7.70007e-76	0.274089	0.827	0.533	2.58276e-71	1
LMAN2	2.16635e-53	0.273787	0.955	0.868	7.26639e-49	1
TRAM1	1.55325e-64	0.273205	0.899	0.685	5.20992e-60	1
LMNA	7.46222e-56	0.272871	0.974	0.91	2.50298e-51	1
POLR2K	6.5485e-72	0.272463	0.996	0.964	2.1965e-67	1
SBDS	1.81585e-61	0.271699	0.979	0.922	6.09073e-57	1
SIKE1	1.51484e-46	0.271068	0.977	0.931	5.08109e-42	1
ATG101	3.94063e-63	0.269959	0.849	0.603	1.32177e-58	1
SLC44A1	1.06191e-48	0.269739	0.862	0.671	3.56187e-44	1
CYCS	3.9673e-47	0.268226	0.958	0.862	1.33071e-42	1
BSG	1.21994e-66	0.267227	0.969	0.901	4.09193e-62	1
SAR1B	1.27686e-67	0.267107	0.838	0.579	4.28285e-63	1
CDKN1A	1.25163e-37	0.266763	0.728	0.496	4.19822e-33	1
EZR	1.76755e-37	0.266425	0.966	0.897	5.92871e-33	1
CUTA	2.11579e-57	0.265441	0.994	0.967	7.09679e-53	1
BID	3.76392e-57	0.265031	0.879	0.665	1.26249e-52	1
TMEM141	1.69448e-54	0.263885	0.965	0.883	5.68363e-50	1
SRPRA	1.86897e-52	0.263764	0.912	0.742	6.2689e-48	1
SPCS1	2.86895e-57	0.263735	0.988	0.951	9.62304e-53	1
SDF2L1	3.8714e-53	0.263371	0.816	0.572	1.29854e-48	1
COPB2	3.05367e-56	0.263369	0.933	0.803	1.02426e-51	1
RAB1A	3.88436e-62	0.263328	0.946	0.796	1.30289e-57	1
CYP1B1	1.07373e-21	0.262589	0.765	0.595	3.6015e-17	1
NDUFS5	5.11594e-72	0.262563	0.995	0.976	1.71599e-67	1
BUD31	4.93402e-64	0.262553	0.983	0.935	1.65497e-59	1
C19orf33	3.50915e-53	0.262538	0.882	0.721	1.17704e-48	1
LIMA1	1.07535e-50	0.262512	0.866	0.67	3.60695e-46	1
C9orf16	9.20265e-59	0.262271	0.977	0.933	3.08675e-54	1
CD99	4.34085e-53	0.261854	0.912	0.758	1.45601e-48	1
TRMT112	7.768e-62	0.261678	0.988	0.947	2.60554e-57	1
ZNF217	3.77499e-31	0.261651	0.951	0.857	1.26621e-26	1
SDF4	1.39532e-62	0.261372	0.869	0.668	4.68018e-58	1
DPH3	3.53242e-59	0.260751	0.829	0.614	1.18485e-54	1
SERP1	2.08082e-42	0.260224	0.998	0.977	6.97949e-38	1
KDELR3	8.1642e-91	0.260202	0.542	0.194	2.73844e-86	1
RNF181	4.73704e-53	0.260032	0.982	0.895	1.5889e-48	1
TXNRD1	2.88186e-44	0.259976	0.772	0.545	9.66635e-40	1
MDH2	1.3451e-68	0.259893	0.998	0.989	4.51172e-64	1
NDUFA4	2.50679e-73	0.259805	0.999	0.992	8.40828e-69	1
TIMP3	4.74871e-33	0.259314	0.36	0.167	1.59281e-28	1
SNU13	4.61797e-53	0.258769	0.961	0.877	1.54896e-48	1
CHID1	1.37599e-61	0.258313	0.863	0.618	4.61536e-57	1
PSMC4	8.35094e-57	0.25821	0.93	0.788	2.80107e-52	1
OST4	3.96189e-67	0.257569	0.994	0.985	1.3289e-62	1
VAPA	8.81435e-59	0.25728	0.965	0.85	2.95651e-54	1
MRPS12	1.07146e-53	0.256541	0.951	0.877	3.5939e-49	1
HSPA1A	1.4381e-27	0.256131	0.97	0.924	4.82367e-23	1
ISG20	1.01753e-71	0.25573	0.524	0.215	3.41301e-67	1
AC093001.1	2.78487e-33	0.255672	0.899	0.707	9.341e-29	1
MSI2	8.23242e-52	0.255624	0.764	0.507	2.76132e-47	1
SUCO	1.32737e-46	0.255324	0.773	0.543	4.45226e-42	1
LAPTM4A	4.96361e-56	0.254313	0.984	0.916	1.66489e-51	1
HSPH1	8.59483e-37	0.254143	0.844	0.655	2.88288e-32	1
PRR13	1.36434e-62	0.254027	0.959	0.825	4.57628e-58	1
PPIC	4.92631e-57	0.253862	0.836	0.589	1.65238e-52	1
CHMP2A	1.75397e-65	0.253251	0.973	0.911	5.88315e-61	1
GABARAPL2	7.85441e-65	0.25282	0.992	0.965	2.63453e-60	1
ARCN1	2.39979e-49	0.251634	0.915	0.768	8.04936e-45	1
NOP10	1.34013e-58	0.250953	0.968	0.891	4.49506e-54	1
TMEM248	1.19721e-63	0.250438	0.877	0.672	4.01568e-59	1
ATP5MD	3.95463e-67	0.249124	0.981	0.933	1.32646e-62	1
GOLGA2	2.66222e-57	0.248889	0.894	0.682	8.9296e-53	1
POMP	1.15332e-65	0.248875	0.982	0.913	3.86846e-61	1
KTN1	3.42223e-40	0.247957	0.967	0.881	1.14789e-35	1
CTSB	8.76308e-70	0.247553	0.796	0.489	2.93931e-65	1
KDELR1	1.16127e-64	0.246267	0.987	0.973	3.89515e-60	1
CST3	1.53483e-49	0.246139	0.998	0.97	5.14814e-45	1
AGR2	1.45328e-20	0.24598	0.435	0.264	4.87458e-16	1
QPRT	7.25696e-48	0.245795	0.951	0.836	2.43413e-43	1
OSTC	2.96334e-43	0.245657	0.956	0.869	9.93965e-39	1
SRPRB	3.03917e-61	0.24464	0.686	0.397	1.0194e-56	1
ACADVL	2.05851e-54	0.244464	0.899	0.696	6.90465e-50	1
SPTSSB	3.85592e-21	0.244463	0.895	0.758	1.29335e-16	1
CCPG1	8.19471e-41	0.2439	0.858	0.663	2.74867e-36	1
CYSTM1	1.34051e-61	0.243677	0.753	0.476	4.49633e-57	1
ASPH	5.46317e-80	0.242569	0.539	0.206	1.83246e-75	1
TFPI	1.97832e-23	0.242458	0.801	0.637	6.63569e-19	1
ACBD3	8.35216e-46	0.241991	0.923	0.771	2.80148e-41	1
CALR	1.95188e-32	0.24167	0.985	0.948	6.54699e-28	1
PCP4	1.76948e-29	0.24082	0.664	0.434	5.93519e-25	1
GRB2	5.25386e-48	0.240132	0.965	0.866	1.76225e-43	1
ATRAID	3.77486e-50	0.239592	0.946	0.864	1.26616e-45	1
FKBP8	9.28766e-51	0.239392	0.972	0.915	3.11527e-46	1
MLF2	2.16432e-52	0.238852	0.964	0.885	7.25955e-48	1
NDUFS8	1.85145e-60	0.238674	0.979	0.933	6.21012e-56	1
SELENOW	2.23806e-69	0.238667	0.995	0.987	7.50691e-65	1
ALG3	1.80975e-61	0.238536	0.836	0.578	6.07026e-57	1
COPG1	4.27595e-52	0.238273	0.821	0.586	1.43424e-47	1
PLPP5	2.04681e-63	0.238136	0.762	0.458	6.86543e-59	1
CLTB	1.49607e-43	0.237863	0.958	0.868	5.01811e-39	1
C16orf45	4.81615e-70	0.237252	0.633	0.308	1.61543e-65	1
HSP90AA1	3.19135e-32	0.237219	0.999	0.987	1.07044e-27	1
SLC50A1	1.13453e-44	0.236226	0.947	0.828	3.80544e-40	1
PSMB3	2.45273e-54	0.236051	0.951	0.808	8.22695e-50	1
NDUFS3	1.15906e-55	0.236006	0.942	0.807	3.88771e-51	1
RAB11FIP1	5.12952e-43	0.235343	0.85	0.645	1.72054e-38	1
GARS	2.54507e-51	0.235319	0.829	0.58	8.53667e-47	1
ITGB6	9.48707e-49	0.234502	0.556	0.286	3.18215e-44	1
CFL1	5.71624e-68	0.233885	0.998	0.989	1.91734e-63	1
FAM114A1	5.91086e-81	0.233654	0.56	0.227	1.98262e-76	1
RRBP1	4.57407e-52	0.233175	0.667	0.399	1.53424e-47	1
YPEL3	4.85145e-30	0.232805	0.972	0.965	1.62727e-25	1
TFPT	2.76133e-51	0.232539	0.955	0.839	9.26207e-47	1
FDPS	5.63355e-25	0.232509	0.934	0.832	1.88961e-20	1
ERGIC3	3.52421e-45	0.232344	0.909	0.764	1.18209e-40	1
NAA20	1.88291e-51	0.231969	0.965	0.852	6.31566e-47	1
PHPT1	3.73424e-43	0.2313	0.984	0.952	1.25254e-38	1
HEXA	7.86982e-51	0.231109	0.872	0.649	2.63969e-46	1
NQO1	4.08084e-27	0.230997	0.991	0.973	1.36879e-22	1
TMEM9	1.96571e-57	0.230747	0.779	0.511	6.5934e-53	1
ARF1	2.20524e-66	0.230488	0.998	0.994	7.39683e-62	1
RRP7A	9.4853e-32	0.230169	0.87	0.709	3.18156e-27	1
NDUFB3	1.02106e-49	0.230096	0.96	0.866	3.42484e-45	1
WDR61	4.98262e-48	0.229719	0.933	0.81	1.67127e-43	1
CREB3	7.92391e-59	0.229386	0.673	0.378	2.65784e-54	1
ZNF226	2.19429e-64	0.229148	0.79	0.506	7.3601e-60	1
ERP29	3.78615e-44	0.229059	0.979	0.934	1.26995e-39	1
GTPBP4	2.2246e-46	0.228111	0.936	0.822	7.46176e-42	1
CPPED1	5.67005e-73	0.227773	0.574	0.251	1.90185e-68	1
SSR1	5.57054e-51	0.227558	0.829	0.592	1.86847e-46	1
COX6B1	2.56368e-64	0.227297	0.998	0.994	8.59908e-60	1
KRTCAP2	3.53824e-41	0.226777	0.93	0.808	1.1868e-36	1
PGK1	6.39822e-44	0.226561	0.958	0.872	2.14609e-39	1
SEC31A	6.54499e-43	0.22655	0.881	0.722	2.19532e-38	1
CEBPB	3.08197e-41	0.226405	0.821	0.611	1.03376e-36	1
H2AFJ	2.74261e-42	0.226276	0.992	0.983	9.19926e-38	1
C19orf53	7.22937e-59	0.22613	0.993	0.985	2.42488e-54	1
RNH1	5.97043e-51	0.226112	0.919	0.756	2.0026e-46	1
DNAJA1	1.04206e-37	0.226103	0.924	0.786	3.49527e-33	1
TERF2IP	3.18837e-47	0.225853	0.959	0.841	1.06944e-42	1
FAM96B	2.11734e-42	0.225653	0.96	0.889	7.10197e-38	1
PGAM1	5.32689e-51	0.225566	0.939	0.79	1.78675e-46	1
MSMO1	6.28903e-42	0.224944	0.738	0.504	2.10947e-37	1
PEBP1	5.19307e-56	0.224859	0.999	0.993	1.74186e-51	1
SSSCA1	3.92253e-35	0.224819	0.886	0.716	1.3157e-30	1
MYL12B	1.48039e-51	0.224747	1	0.996	4.96553e-47	1
COQ10B	8.04379e-57	0.224059	0.817	0.557	2.69805e-52	1
VGF	5.71003e-53	0.223979	0.624	0.33	1.91526e-48	1
MAGEH1	1.50941e-59	0.223932	0.616	0.327	5.06285e-55	1
BCAS3	3.4959e-29	0.223384	0.99	0.965	1.1726e-24	1
CLTC	1.9833e-35	0.222772	0.97	0.895	6.65238e-31	1
FTH1	9.61098e-25	0.222489	1	0.999	3.22371e-20	1
NPC2	5.54752e-38	0.222408	0.962	0.89	1.86075e-33	1
NDUFB8	3.5133e-39	0.221931	0.918	0.784	1.17843e-34	1
EMC7	1.08533e-50	0.221849	0.786	0.551	3.64042e-46	1
PDE4DIP	2.55872e-56	0.220891	0.691	0.404	8.58246e-52	1
KLK6	1.11586e-65	0.220825	0.299	0.067	3.74282e-61	1
TIMP2	6.67225e-82	0.22064	0.458	0.141	2.238e-77	1
LGALS1	3.47562e-26	0.220154	0.463	0.277	1.16579e-21	1
CAST	4.0171e-41	0.219895	0.821	0.615	1.34742e-36	1
RHOD	1.23029e-36	0.219696	0.935	0.828	4.12665e-32	1
ANKRD11	1.10183e-34	0.219333	0.938	0.819	3.69575e-30	1
TENT5A	1.63621e-34	0.219196	0.606	0.383	5.48818e-30	1
MGAT4A	9.65835e-48	0.219179	0.728	0.474	3.2396e-43	1
CLDN3	1.17255e-32	0.218611	0.998	0.995	3.93296e-28	1
COX5B	7.85837e-63	0.218457	0.998	0.986	2.63585e-58	1
PLEKHB2	4.90517e-45	0.217596	0.893	0.686	1.64529e-40	1
DPM3	7.98913e-42	0.217481	0.933	0.812	2.67971e-37	1
WIPI1	4.1724e-73	0.217473	0.642	0.31	1.39951e-68	1
COX7B	4.314e-42	0.217378	0.988	0.955	1.447e-37	1
MAOA	9.31168e-39	0.217128	0.727	0.483	3.12332e-34	1
KIAA1324	1.78201e-35	0.216942	0.646	0.411	5.97722e-31	1
DPP7	6.02163e-40	0.216914	0.982	0.914	2.01977e-35	1
SPINT1	7.27018e-41	0.216599	0.832	0.616	2.43856e-36	1
OCIAD2	1.66041e-35	0.216471	0.87	0.729	5.56936e-31	1
UBC	3.84083e-32	0.216376	0.999	0.992	1.28829e-27	1
LYPD6B	3.08838e-45	0.216336	0.751	0.493	1.0359e-40	1
ARPC5L	2.34422e-45	0.216005	0.942	0.801	7.86299e-41	1
MED8	6.0834e-56	0.215901	0.747	0.476	2.04049e-51	1
FKBP11	1.19079e-55	0.215827	0.653	0.359	3.99415e-51	1
PSMD8	4.44663e-48	0.215669	0.974	0.921	1.49149e-43	1
GAL	1.80244e-59	0.215251	0.505	0.226	6.04573e-55	1
NEBL	2.46305e-54	0.214727	0.695	0.403	8.26156e-50	1
NME1	6.02979e-35	0.214198	0.975	0.886	2.02251e-30	1
TMEM8A	1.47255e-60	0.214062	0.731	0.43	4.93923e-56	1
NAGK	1.12752e-45	0.213881	0.812	0.583	3.78193e-41	1
COX8A	1.8357e-49	0.213481	0.999	0.973	6.15729e-45	1
UBB	2.5279e-46	0.213464	0.996	0.981	8.47909e-42	1
LRP10	1.97395e-45	0.213269	0.867	0.673	6.62104e-41	1
CHMP1B	4.44755e-36	0.213174	0.786	0.572	1.4918e-31	1
MT-ND5	2.03388e-35	0.212832	0.992	0.984	6.82205e-31	1
SNRPA1	2.00238e-38	0.212763	0.898	0.717	6.71637e-34	1
MORF4L2	5.74375e-41	0.212696	0.987	0.948	1.92657e-36	1
UPP1	4.4529e-71	0.21216	0.417	0.133	1.49359e-66	1
TXNDC17	2.65405e-40	0.211354	0.931	0.792	8.90223e-36	1
COPB1	1.35518e-35	0.211241	0.909	0.755	4.54554e-31	1
PIGT	9.8845e-53	0.211095	0.747	0.465	3.31546e-48	1
SRA1	6.95805e-48	0.210971	0.761	0.512	2.33387e-43	1
CORO1B	3.70497e-41	0.210916	0.935	0.825	1.24272e-36	1
PLD3	3.65034e-41	0.210677	0.947	0.845	1.2244e-36	1
ELOC	9.57101e-44	0.210665	0.949	0.835	3.21031e-39	1
GFPT1	9.28e-31	0.210488	0.771	0.574	3.1127e-26	1
GOLT1B	1.39638e-64	0.210075	0.621	0.312	4.68375e-60	1
ACTN1	8.28671e-56	0.209735	0.774	0.481	2.77953e-51	1
EID1	1.53393e-28	0.209441	0.915	0.821	5.14512e-24	1
OCIAD1	1.75913e-43	0.209383	0.951	0.856	5.90048e-39	1
GSTM4	1.62079e-30	0.209367	0.347	0.166	5.43645e-26	1
SLC31A1	5.49649e-60	0.208852	0.56	0.269	1.84363e-55	1
DNAJC3	9.90319e-49	0.208508	0.784	0.531	3.32173e-44	1
GOLT1A	6.80706e-69	0.208485	0.582	0.264	2.28322e-64	1
HOPX	2.35033e-12	0.208439	0.593	0.48	7.88346e-08	1
XBP1	4.07902e-26	0.208042	0.991	0.955	1.36819e-21	1
ROMO1	3.95776e-36	0.207717	0.943	0.843	1.32751e-31	1
SPNS1	1.16267e-60	0.206897	0.726	0.431	3.89983e-56	1
QSOX1	4.05903e-49	0.206662	0.673	0.398	1.36148e-44	1
ZFP36L2	3.17516e-25	0.206207	0.754	0.582	1.06501e-20	1
TMEM165	1.09151e-31	0.205766	0.848	0.659	3.66115e-27	1
PPP1R11	3.29748e-44	0.205534	0.82	0.595	1.10604e-39	1
PSMB6	2.0588e-40	0.205307	0.914	0.767	6.90563e-36	1
CPEB4	3.64537e-48	0.205128	0.776	0.511	1.22273e-43	1
CYB561	1.20915e-41	0.20483	0.814	0.592	4.05573e-37	1
CTTN	1.13989e-41	0.204769	0.952	0.818	3.82342e-37	1
CDK2AP2	1.1021e-35	0.204076	0.906	0.761	3.69667e-31	1
MESP1	4.89663e-19	0.203806	0.97	0.924	1.64243e-14	1
SLC39A7	8.52484e-44	0.202999	0.767	0.518	2.8594e-39	1
DXO	2.23075e-41	0.202848	0.573	0.33	7.48238e-37	1
RAMMET	1.13485e-40	0.202698	0.91	0.771	3.80651e-36	1
B3GAT3	2.64655e-47	0.202303	0.772	0.517	8.87706e-43	1
FAM102A	1.23227e-48	0.201757	0.74	0.462	4.13329e-44	1
TALDO1	1.95781e-38	0.201704	0.965	0.873	6.56688e-34	1
RAB14	3.21682e-36	0.201305	0.916	0.762	1.07898e-31	1
GORASP2	2.3521e-49	0.20087	0.747	0.472	7.88943e-45	1
RHBDD2	7.05642e-41	0.200792	0.805	0.589	2.36686e-36	1
TECR	8.81621e-32	0.200654	0.942	0.848	2.95713e-27	1
ERG28	1.78164e-37	0.200051	0.875	0.692	5.97599e-33	1
INSR	2.4873e-46	0.199939	0.541	0.276	8.3429e-42	1
TRIM37	5.33618e-33	0.199851	0.988	0.952	1.78986e-28	1
GPAA1	2.62845e-38	0.199596	0.849	0.633	8.81634e-34	1
GOSR2	2.73253e-61	0.199078	0.658	0.361	9.16544e-57	1
TUFM	1.30855e-38	0.198432	0.974	0.9	4.38915e-34	1
SCAND1	7.11554e-41	0.198247	0.974	0.919	2.3867e-36	1
CD55	1.53974e-23	0.197858	0.912	0.791	5.16459e-19	1
GSTK1	3.48048e-35	0.197812	0.834	0.648	1.16742e-30	1
ITFG1	5.74003e-46	0.197701	0.771	0.524	1.92532e-41	1
DEF8	2.03953e-35	0.197257	0.834	0.621	6.84099e-31	1
SFN	1.98127e-31	0.197049	0.811	0.614	6.64557e-27	1
ANAPC16	1.82161e-35	0.196977	0.939	0.827	6.11006e-31	1
HILPDA	2.46036e-13	0.196713	0.887	0.806	8.25254e-09	1
LAMP2	9.2836e-36	0.19648	0.912	0.744	3.11391e-31	1
STRAP	1.6217e-36	0.19627	0.882	0.739	5.43952e-32	1
TACSTD2	5.82891e-06	0.196148	0.954	0.928	0.195513	1
EPAS1	2.24468e-59	0.196124	0.477	0.197	7.5291e-55	1
CAP1	6.07733e-40	0.196001	0.849	0.655	2.03846e-35	1
AP1S1	1.23267e-41	0.195679	0.988	0.953	4.13463e-37	1
TMEM134	6.12408e-32	0.195587	0.93	0.824	2.05414e-27	1
AUP1	4.5621e-42	0.195368	0.818	0.6	1.53022e-37	1
KIAA0040	2.70418e-33	0.195233	0.632	0.404	9.07036e-29	1
FAM177A1	1.40027e-24	0.195214	0.876	0.756	4.69679e-20	1
ALG2	5.0986e-53	0.194994	0.7	0.408	1.71017e-48	1
SEM1	1.16918e-47	0.194935	0.979	0.936	3.92166e-43	1
PTP4A2	1.89406e-39	0.194794	0.905	0.712	6.35304e-35	1
GPX4	3.62292e-35	0.194718	0.993	0.987	1.2152e-30	1
MRPS7	1.91105e-42	0.194579	0.948	0.852	6.41006e-38	1
ANXA5	8.86568e-32	0.194532	0.959	0.877	2.97373e-27	1
HSPB8	6.78395e-21	0.193932	0.764	0.584	2.27547e-16	1
RPS27L	1.82368e-35	0.193652	0.998	0.986	6.11699e-31	1
IDI1	2.71572e-20	0.193493	0.956	0.904	9.10907e-16	1
SAR1A	1.50102e-38	0.192893	0.816	0.597	5.03472e-34	1
ZFAND6	1.39603e-35	0.192856	0.939	0.839	4.68257e-31	1
SEC62	4.91645e-38	0.192616	0.95	0.86	1.64907e-33	1
ISOC2	6.6137e-37	0.192412	0.917	0.771	2.21837e-32	1
OAS1	3.14609e-58	0.192301	0.32	0.092	1.05526e-53	1
NDUFA3	2.72733e-41	0.192236	0.978	0.932	9.14801e-37	1
FKBP1A	1.79337e-37	0.192207	0.919	0.774	6.01531e-33	1
MIF	1.17798e-34	0.192133	0.973	0.905	3.9512e-30	1
GULP1	2.07931e-39	0.191939	0.525	0.28	6.97442e-35	1
DYNLL1	1.33095e-46	0.191879	0.996	0.987	4.46427e-42	1
BHLHE41	7.32355e-76	0.191652	0.363	0.09	2.45646e-71	1
ATP6V0D1	4.56956e-38	0.191649	0.898	0.729	1.53272e-33	1
ATP6V1F	5.16181e-44	0.191353	0.993	0.961	1.73137e-39	1
UBE2M	7.39025e-34	0.191288	0.976	0.934	2.47884e-29	1
GIPC1	1.54988e-33	0.191223	0.947	0.866	5.1986e-29	1
ERO1A	2.58068e-45	0.191192	0.485	0.24	8.65613e-41	1
ATP6V1C1	3.66605e-37	0.191091	0.858	0.65	1.22967e-32	1
PRDX2	2.26787e-32	0.191085	0.999	0.992	7.60689e-28	1
MCFD2	1.37186e-43	0.19072	0.723	0.476	4.60148e-39	1
SKP1	4.75844e-40	0.190285	0.988	0.962	1.59608e-35	1
HAX1	4.31407e-38	0.190127	0.927	0.788	1.44702e-33	1
BLVRB	7.83258e-36	0.190099	0.984	0.959	2.6272e-31	1
YIPF6	7.23492e-41	0.189971	0.785	0.56	2.42674e-36	1
UBL5	4.27525e-39	0.189919	0.984	0.953	1.434e-34	1
TIMMDC1	8.17733e-36	0.189809	0.894	0.736	2.74284e-31	1
SEC16A	1.08011e-47	0.189727	0.631	0.366	3.62292e-43	1
C11orf96	1.87924e-70	0.189285	0.27	0.044	6.30333e-66	1
ITM2B	5.35583e-39	0.189026	0.967	0.887	1.79645e-34	1
RAB27B	1.1083e-25	0.188687	0.737	0.551	3.71745e-21	1
PHB	5.52895e-28	0.188533	0.961	0.893	1.85452e-23	1
CRIPT	1.04882e-45	0.188081	0.742	0.487	3.51795e-41	1
SULF2	3.87679e-31	0.187931	0.911	0.771	1.30035e-26	1
TCEAL3	4.85586e-28	0.187282	0.821	0.65	1.62875e-23	1
ATP5MF	1.15405e-41	0.18727	0.993	0.97	3.87091e-37	1
MDH1	1.62827e-28	0.18697	0.952	0.872	5.46154e-24	1
PPP2R2A	2.62956e-37	0.186703	0.835	0.624	8.82007e-33	1
ELP5	2.59845e-29	0.186568	0.758	0.551	8.71571e-25	1
SDHC	1.17163e-36	0.186345	0.895	0.748	3.92989e-32	1
MRPL27	1.51508e-36	0.186258	0.838	0.653	5.08189e-32	1
ATP5MC3	1.54375e-37	0.185847	0.988	0.964	5.17804e-33	1
C14orf132	6.34346e-54	0.18562	0.471	0.205	2.12772e-49	1
RNF7	2.6424e-38	0.185574	0.967	0.909	8.86315e-34	1
SELENOH	3.99658e-42	0.185078	0.974	0.916	1.34053e-37	1
COPZ1	8.62571e-36	0.185054	0.937	0.807	2.89324e-31	1
JTB	1.08523e-40	0.185032	0.996	0.981	3.64007e-36	1
TMEM40	4.48102e-73	0.184731	0.3	0.056	1.50302e-68	1
IRF2BP2	9.19087e-35	0.184637	0.847	0.669	3.0828e-30	1
SCP2	1.91835e-32	0.184634	0.923	0.825	6.43453e-28	1
NBDY	1.02828e-31	0.184141	0.934	0.834	3.44905e-27	1
ELOB	7.2179e-55	0.183891	0.998	0.995	2.42103e-50	1
SLC1A5	7.72719e-43	0.183296	0.76	0.499	2.59186e-38	1
MSX2	8.2156e-28	0.183082	0.678	0.472	2.75568e-23	1
AKAP13	2.72212e-35	0.182747	0.728	0.506	9.13055e-31	1
DHCR7	7.86913e-30	0.182582	0.813	0.607	2.63946e-25	1
RNF114	4.27884e-31	0.182461	0.892	0.762	1.43521e-26	1
DNAJB6	1.3397e-35	0.18238	0.905	0.736	4.49361e-31	1
UBE2I	1.85363e-32	0.182351	0.984	0.936	6.21746e-28	1
HSPE1	7.19297e-32	0.182325	0.994	0.969	2.41267e-27	1
SYAP1	5.91969e-33	0.182292	0.905	0.772	1.98558e-28	1
NDUFV1	3.02271e-31	0.182282	0.931	0.829	1.01388e-26	1
LRRC59	9.79002e-40	0.181863	0.778	0.541	3.28377e-35	1
LDHA	4.13358e-14	0.181777	0.948	0.89	1.38649e-09	1
TMED4	7.19225e-32	0.181632	0.958	0.877	2.41243e-27	1
POR	1.28433e-32	0.181611	0.778	0.567	4.30789e-28	1
MCTS1	9.52772e-32	0.181047	0.884	0.737	3.19579e-27	1
RAD23B	9.26919e-27	0.180789	0.899	0.777	3.10907e-22	1
PARK7	1.12052e-31	0.180775	0.976	0.935	3.75843e-27	1
MESD	3.33343e-31	0.180758	0.891	0.751	1.1181e-26	1
TSPAN13	5.90256e-26	0.180757	0.931	0.802	1.97984e-21	1
RAB11A	5.51946e-34	0.180732	0.962	0.874	1.85134e-29	1
HADHB	2.91526e-28	0.180337	0.909	0.803	9.77837e-24	1
C16orf91	7.66002e-30	0.179945	0.877	0.713	2.56932e-25	1
SERINC3	6.55835e-40	0.179707	0.826	0.603	2.1998e-35	1
ASS1	1.70363e-41	0.179182	0.618	0.36	5.71431e-37	1
RIT1	4.1258e-41	0.17896	0.76	0.512	1.38387e-36	1
LRIF1	1.04558e-44	0.178905	0.719	0.474	3.5071e-40	1
MPC1	6.22038e-47	0.17847	0.581	0.321	2.08644e-42	1
SRD5A3	1.82849e-48	0.178439	0.631	0.363	6.13312e-44	1
FDFT1	6.6898e-22	0.178213	0.894	0.779	2.24389e-17	1
CDC42	1.23042e-33	0.178189	0.96	0.865	4.12708e-29	1
IMP4	2.5934e-30	0.178185	0.871	0.704	8.69878e-26	1
CDC26	3.80211e-43	0.178086	0.731	0.494	1.2753e-38	1
MTX1	1.6611e-38	0.177998	0.816	0.62	5.57166e-34	1
WSB2	6.74688e-41	0.17766	0.774	0.505	2.26304e-36	1
NDUFA8	9.94956e-35	0.177467	0.905	0.766	3.33728e-30	1
ASCC3	5.05151e-43	0.177005	0.75	0.479	1.69438e-38	1
TSTD1	4.82422e-26	0.176794	0.985	0.945	1.61814e-21	1
SELENOK	9.97508e-26	0.176577	0.885	0.712	3.34584e-21	1
ERRFI1	6.51852e-54	0.176547	0.416	0.163	2.18644e-49	1
RRAS	3.33626e-36	0.176538	0.698	0.468	1.11905e-31	1
LTBP3	1.99582e-28	0.176469	0.849	0.682	6.69437e-24	1
PAPOLA	7.8956e-33	0.176288	0.96	0.884	2.64834e-28	1
CRABP2	3.89459e-19	0.176232	0.993	0.993	1.30632e-14	1
YWHAZ	4.32032e-31	0.176071	0.995	0.977	1.44912e-26	1
IGFBP2	7.29117e-30	0.17599	0.799	0.581	2.4456e-25	1
DDOST	2.88356e-32	0.175811	0.856	0.673	9.67202e-28	1
PRELID1	3.5811e-36	0.175662	0.995	0.964	1.20117e-31	1
TMF1	4.5875e-28	0.175482	0.852	0.706	1.53874e-23	1
TXN	5.51149e-34	0.17521	0.992	0.972	1.84866e-29	1
MTPN	5.35747e-30	0.174948	0.909	0.785	1.797e-25	1
HDLBP	2.12026e-27	0.174594	0.964	0.903	7.11177e-23	1
JPT1	1.7598e-33	0.17456	0.95	0.836	5.90273e-29	1
MGLL	1.03563e-53	0.174338	0.472	0.207	3.4737e-49	1
AP2S1	5.62467e-31	0.17404	0.986	0.955	1.88663e-26	1
SEC61A1	2.12091e-39	0.174008	0.675	0.443	7.11396e-35	1
ALDOA	1.98845e-37	0.173851	0.707	0.463	6.66965e-33	1
PSMD7	4.78989e-31	0.173737	0.967	0.903	1.60663e-26	1
MRPS23	1.41555e-37	0.173408	0.869	0.688	4.74805e-33	1
SF3B6	8.10913e-28	0.173403	0.989	0.964	2.71996e-23	1
TMED2	1.74625e-27	0.173328	0.941	0.847	5.85728e-23	1
AAK1	1.3476e-44	0.17331	0.668	0.406	4.52011e-40	1
NECTIN2	2.5195e-31	0.17288	0.858	0.684	8.45092e-27	1
ARMCX3	3.0965e-26	0.1727	0.836	0.688	1.03863e-21	1
ACP1	6.79362e-31	0.172611	0.959	0.878	2.27872e-26	1
SH3BP5	8.3586e-21	0.172519	0.945	0.856	2.80364e-16	1
KIF5C	1.9331e-37	0.172283	0.533	0.293	6.48399e-33	1
FHL2	5.52178e-45	0.172273	0.487	0.232	1.85212e-40	1
RAB7A	5.50345e-32	0.172195	0.948	0.829	1.84597e-27	1
FBXL15	7.19081e-31	0.171923	0.849	0.684	2.41194e-26	1
PLIN2	5.80473e-26	0.171898	0.406	0.228	1.94702e-21	1
SEC11C	6.32627e-31	0.171516	0.747	0.545	2.12196e-26	1
AC007388.1	1.08106e-52	0.171412	0.635	0.342	3.62609e-48	1
SYNGR2	4.39272e-34	0.171292	0.855	0.672	1.4734e-29	1
TM7SF3	2.66241e-36	0.171232	0.789	0.565	8.93024e-32	1
SARS	4.29271e-29	0.170962	0.872	0.702	1.43986e-24	1
SCYL1	2.42516e-40	0.170859	0.73	0.483	8.13448e-36	1
MRPS15	3.72825e-28	0.170792	0.933	0.823	1.25053e-23	1
GUSB	1.4695e-17	0.17058	0.915	0.779	4.92899e-13	1
ACAA1	8.45729e-28	0.170454	0.784	0.61	2.83674e-23	1
PDLIM5	1.22765e-40	0.170345	0.518	0.275	4.11777e-36	1
SURF1	2.12565e-34	0.170111	0.892	0.738	7.12986e-30	1
SPTY2D1	1.03712e-29	0.169687	0.676	0.475	3.47871e-25	1
SPATS2L	4.3937e-39	0.169483	0.508	0.268	1.47373e-34	1
NDUFB2	5.31123e-25	0.169444	0.961	0.895	1.78149e-20	1
SAP18	4.01223e-36	0.169395	0.988	0.952	1.34578e-31	1
ANXA9	1.49864e-17	0.169112	0.92	0.857	5.02675e-13	1
MAPK3	8.49055e-29	0.169072	0.867	0.692	2.8479e-24	1
EXOSC1	1.88949e-42	0.168897	0.759	0.512	6.33772e-38	1
LEPROTL1	5.6459e-40	0.168425	0.748	0.499	1.89375e-35	1
TUSC3	6.25619e-33	0.16834	0.725	0.501	2.09845e-28	1
SLC52A2	7.44535e-38	0.167698	0.717	0.48	2.49732e-33	1
SPCS2	3.05065e-30	0.167677	0.973	0.908	1.02325e-25	1
MLPH	3.79001e-21	0.167523	0.976	0.94	1.27125e-16	1
POLR2C	1.62589e-33	0.167419	0.782	0.561	5.45356e-29	1
DGUOK	1.18734e-28	0.167264	0.953	0.869	3.98258e-24	1
PNKD	1.54327e-28	0.167223	0.893	0.773	5.17645e-24	1
METTL26	2.87887e-25	0.167182	0.988	0.949	9.6563e-21	1
NDUFA12	1.12123e-26	0.167094	0.905	0.777	3.76082e-22	1
RHOV	6.52977e-28	0.166938	0.699	0.496	2.19022e-23	1
SVIL	6.97816e-36	0.166829	0.6	0.364	2.34062e-31	1
CD58	1.50507e-55	0.166629	0.551	0.263	5.0483e-51	1
ABCC3	1.18849e-60	0.166603	0.375	0.123	3.98644e-56	1
NPDC1	1.06867e-20	0.166174	0.951	0.911	3.58455e-16	1
ADRM1	3.18197e-23	0.1661	0.924	0.837	1.0673e-18	1
FLNA	2.11742e-29	0.1659	0.686	0.475	7.10225e-25	1
UQCRH	9.58951e-33	0.165853	0.998	0.997	3.21651e-28	1
BPGM	1.59394e-41	0.165082	0.378	0.165	5.34639e-37	1
GPR87	2.5351e-53	0.164969	0.493	0.222	8.50324e-49	1
PAQR7	7.74015e-48	0.164716	0.356	0.13	2.5962e-43	1
SELENOT	1.70701e-31	0.164616	0.907	0.741	5.72565e-27	1
DAP	3.02912e-40	0.164522	0.73	0.479	1.01603e-35	1
MANF	3.626e-21	0.164495	0.802	0.633	1.21623e-16	1
RPN1	2.87021e-32	0.164385	0.826	0.609	9.62725e-28	1
CYB5A	4.88552e-22	0.163872	0.96	0.887	1.6387e-17	1
CRABP1	4.47277e-46	0.163729	0.444	0.198	1.50026e-41	1
RTF2	1.37039e-26	0.163436	0.983	0.941	4.59657e-22	1
TMEM263	1.30645e-39	0.16331	0.64	0.385	4.38209e-35	1
PSMB2	1.18251e-30	0.163008	0.949	0.843	3.96638e-26	1
ATP5IF1	4.48639e-30	0.1627	0.98	0.919	1.50483e-25	1
ATP5PF	1.91869e-30	0.162662	0.988	0.96	6.43566e-26	1
SRP19	7.43881e-27	0.162573	0.897	0.774	2.49513e-22	1
ATP6V1D	9.27286e-29	0.162457	0.879	0.756	3.1103e-24	1
EIF2B2	7.11127e-45	0.162331	0.663	0.389	2.38526e-40	1
RCAN1	2.6169e-34	0.162133	0.368	0.169	8.77761e-30	1
FAM174B	2.13237e-36	0.162054	0.635	0.392	7.15241e-32	1
PEPD	4.73994e-41	0.161865	0.618	0.363	1.58987e-36	1
DUSP16	6.61057e-55	0.161362	0.421	0.163	2.21732e-50	1
NDUFB4	4.3473e-21	0.161017	0.979	0.928	1.45817e-16	1
PHYH	7.57907e-46	0.16079	0.633	0.364	2.54217e-41	1
NCOA3	1.7877e-16	0.160478	0.984	0.936	5.99632e-12	1
DRAP1	3.02947e-29	0.160407	0.978	0.946	1.01614e-24	1
SF3B4	1.01726e-28	0.160377	0.874	0.692	3.4121e-24	1
HK2	1.09324e-46	0.160217	0.511	0.251	3.66696e-42	1
MT-ND4	6.07874e-21	0.160178	0.995	0.989	2.03893e-16	1
EPRS	4.03351e-24	0.159807	0.877	0.743	1.35292e-19	1
SF3B2	1.50662e-27	0.159799	0.979	0.94	5.05351e-23	1
NUFIP2	7.23931e-12	0.1597	0.8	0.651	2.42821e-07	1
RNF19A	1.95135e-24	0.159518	0.737	0.548	6.5452e-20	1
CALM3	2.43593e-29	0.159281	0.942	0.84	8.17058e-25	1
C14orf119	2.80672e-35	0.159177	0.792	0.595	9.4143e-31	1
SLC7A5	6.79087e-25	0.159105	0.52	0.326	2.27779e-20	1
ARPC1A	2.99749e-29	0.158835	0.971	0.897	1.00542e-24	1
ZG16B	3.78518e-18	0.158778	0.794	0.649	1.26963e-13	1
C6orf62	1.97412e-32	0.158632	0.784	0.578	6.62158e-28	1
MRPL28	6.43808e-26	0.158153	0.944	0.859	2.15946e-21	1
HSP90B1	1.76241e-09	0.158074	0.964	0.922	5.91148e-05	1
EIF6	4.26223e-26	0.157907	0.909	0.779	1.42964e-21	1
NDUFC2	5.67885e-29	0.157705	0.994	0.98	1.9048e-24	1
GNPTG	8.92076e-27	0.157694	0.754	0.553	2.9922e-22	1
NDUFV3	2.20316e-24	0.157583	0.927	0.837	7.38983e-20	1
CBR1	3.44608e-25	0.157582	0.862	0.709	1.15589e-20	1
ADIPOR1	6.46898e-29	0.157441	0.849	0.682	2.16982e-24	1
YWHAG	3.93563e-24	0.157254	0.95	0.867	1.32009e-19	1
GNAS	4.24647e-31	0.157193	1	1	1.42435e-26	1
PRELID3B	9.71419e-26	0.156912	0.977	0.914	3.25833e-21	1
SCRN1	3.14123e-28	0.156692	0.742	0.538	1.05363e-23	1
EMC6	1.00134e-28	0.156669	0.902	0.754	3.35869e-24	1
RAC1	1.8493e-34	0.156498	0.994	0.983	6.20294e-30	1
CHURC1	1.862e-27	0.155785	0.935	0.835	6.24551e-23	1
PTPN12	1.24083e-27	0.155639	0.779	0.601	4.16199e-23	1
NDUFC1	2.20949e-25	0.155563	0.977	0.927	7.41109e-21	1
MRPS10	6.21665e-30	0.155505	0.82	0.626	2.08519e-25	1
NUDT9	2.26691e-29	0.155398	0.771	0.559	7.60366e-25	1
CHMP2B	1.45148e-26	0.155076	0.861	0.691	4.86854e-22	1
HLA-E	1.68535e-26	0.154927	0.793	0.601	5.653e-22	1
FAF2	1.59118e-28	0.154742	0.786	0.602	5.33713e-24	1
BCAS4	4.48386e-25	0.154604	0.788	0.597	1.50398e-20	1
MGST1	3.71581e-17	0.154505	0.993	0.982	1.24636e-12	1
SPHK1	7.58656e-53	0.154445	0.467	0.201	2.54468e-48	1
SNCG	1.57146e-52	0.153735	0.284	0.076	5.27098e-48	1
PSMD12	6.96031e-25	0.153562	0.914	0.797	2.33463e-20	1
MOB4	5.75851e-32	0.153455	0.807	0.595	1.93152e-27	1
NTMT1	2.25771e-32	0.153367	0.797	0.556	7.57281e-28	1
ARPC4	1.0345e-25	0.153333	0.933	0.797	3.46993e-21	1
MORN2	5.07418e-33	0.15305	0.647	0.426	1.70198e-28	1
TOP1	4.832e-15	0.153017	0.98	0.934	1.62075e-10	1
YIPF5	8.00955e-47	0.152939	0.542	0.282	2.68656e-42	1
TRAPPC2B	1.20909e-31	0.152806	0.721	0.507	4.05553e-27	1
DDT	3.68539e-25	0.152625	0.965	0.919	1.23615e-20	1
NENF	1.61677e-20	0.152621	0.909	0.823	5.42297e-16	1
GTF2A2	6.70982e-27	0.15258	0.844	0.657	2.25061e-22	1
UBE2V2	1.2307e-28	0.152468	0.872	0.694	4.12802e-24	1
ERH	5.8179e-31	0.152417	0.984	0.948	1.95144e-26	1
CAPN2	2.85762e-55	0.15239	0.445	0.177	9.58503e-51	1
PSMA5	2.52071e-25	0.152274	0.97	0.917	8.45496e-21	1
UFD1	1.05367e-27	0.152093	0.905	0.75	3.53423e-23	1
PTS	1.19023e-27	0.152001	0.84	0.671	3.99227e-23	1
GCC2	9.27581e-28	0.151848	0.85	0.659	3.11129e-23	1
ISCA1	1.74161e-28	0.151844	0.77	0.558	5.8417e-24	1
REEP3	4.94745e-21	0.151774	0.948	0.861	1.65947e-16	1
IKBIP	7.70031e-47	0.151638	0.412	0.175	2.58284e-42	1
KCNN4	1.77141e-51	0.151621	0.488	0.222	5.94166e-47	1
BRI3	1.77554e-22	0.151514	0.974	0.956	5.95551e-18	1
CETN2	2.91262e-25	0.151459	0.742	0.563	9.76952e-21	1
RBMS1	8.09291e-40	0.151365	0.651	0.381	2.71452e-35	1
SYNGR1	3.86291e-23	0.15113	0.755	0.573	1.2957e-18	1
GLRX5	6.25049e-23	0.151089	0.97	0.902	2.09654e-18	1
SLC39A10	1.82809e-17	0.151046	0.905	0.796	6.13177e-13	1
RPS6KB2	1.13484e-28	0.150972	0.816	0.625	3.80649e-24	1
TMEM45B	7.38916e-67	0.150765	0.296	0.064	2.47847e-62	1
PCYOX1	2.18674e-32	0.150764	0.731	0.515	7.33477e-28	1
SPTBN1	3.43167e-35	0.150664	0.627	0.385	1.15105e-30	1
AP002387.2	1.66829e-21	0.150595	0.83	0.681	5.59576e-17	1
SCARB2	4.18117e-21	0.150578	0.875	0.748	1.40245e-16	1
SPATC1L	8.61914e-19	0.150552	0.754	0.591	2.89103e-14	1
FAM98A	1.17236e-33	0.150386	0.808	0.574	3.93234e-29	1
IER3IP1	1.84397e-25	0.149981	0.792	0.602	6.18505e-21	1
TPD52L2	1.00896e-31	0.149907	0.791	0.597	3.38424e-27	1
2022-09-07	1.87354e-31	0.149906	0.857	0.644	6.28423e-27	1
CYB5R1	3.99099e-33	0.149638	0.677	0.444	1.33866e-28	1
WBP2	6.85445e-29	0.149591	0.791	0.594	2.29912e-24	1
ARF3	4.31042e-31	0.149452	0.794	0.591	1.4458e-26	1
BLOC1S4	1.19729e-28	0.148857	0.826	0.642	4.01593e-24	1
SRRM3	3.73797e-36	0.148784	0.6	0.352	1.25379e-31	1
COPA	2.91922e-29	0.148669	0.723	0.513	9.79166e-25	1
ITGB5	2.47399e-32	0.148622	0.529	0.308	8.29825e-28	1
GOLGA3	6.26618e-38	0.148358	0.646	0.386	2.1018e-33	1
MYO1B	7.1818e-19	0.148115	0.824	0.681	2.40892e-14	1
TIGAR	3.56316e-41	0.148095	0.604	0.35	1.19515e-36	1
NHP2	7.07739e-25	0.147904	1	0.987	2.3739e-20	1
ANXA11	1.25161e-23	0.14781	0.859	0.71	4.19816e-19	1
TNNT1	1.15892e-45	0.147713	0.458	0.207	3.88726e-41	1
IRF3	3.79566e-29	0.147705	0.772	0.567	1.27314e-24	1
PSENEN	2.87131e-22	0.147702	0.88	0.76	9.63094e-18	1
STOM	1.00644e-25	0.14767	0.644	0.437	3.3758e-21	1
ZFPL1	3.3473e-28	0.147351	0.733	0.534	1.12275e-23	1
PYCR1	1.34109e-31	0.147258	0.766	0.537	4.4983e-27	1
ANAPC13	1.64555e-24	0.147045	0.842	0.661	5.5195e-20	1
CYB5R3	4.37402e-35	0.146397	0.654	0.416	1.46713e-30	1
ITGB1BP1	3.89111e-29	0.146358	0.83	0.619	1.30516e-24	1
RAB18	2.185e-26	0.146339	0.844	0.678	7.32893e-22	1
ARID5B	5.15474e-25	0.146258	0.784	0.57	1.729e-20	1
FIBCD1	2.51559e-35	0.146253	0.573	0.329	8.4378e-31	1
TRIM16L	2.22348e-43	0.146104	0.531	0.276	7.458e-39	1
HSD17B1	1.31984e-37	0.146072	0.524	0.287	4.42702e-33	1
CHMP4B	7.54916e-26	0.146036	0.819	0.641	2.53214e-21	1
IQGAP1	1.4207e-21	0.145929	0.875	0.688	4.7653e-17	1
EEF1AKMT4	2.97781e-36	0.145693	0.62	0.377	9.98819e-32	1
RDH11	3.18264e-30	0.14563	0.682	0.468	1.06752e-25	1
BMP7	6.32335e-44	0.145595	0.481	0.227	2.12098e-39	1
HSPB1	0.000167029	0.145466	1	0.999	1	1
VKORC1	6.72266e-24	0.144966	0.9	0.75	2.25492e-19	1
RFK	9.54212e-33	0.144703	0.7	0.454	3.20062e-28	1
PCBP1	1.06511e-21	0.144429	0.979	0.937	3.5726e-17	1
BRK1	4.56946e-27	0.144324	0.994	0.977	1.53269e-22	1
ISCU	3.4555e-21	0.144217	0.976	0.931	1.15904e-16	1
MIEN1	3.97706e-24	0.144099	0.943	0.861	1.33398e-19	1
RAE1	8.06883e-26	0.143945	0.868	0.692	2.70645e-21	1
ABCF1	4.7901e-25	0.143924	0.856	0.689	1.6067e-20	1
MAP4K3	3.38245e-38	0.143813	0.494	0.257	1.13454e-33	1
DNASE2	1.52854e-25	0.143444	0.805	0.619	5.12701e-21	1
RECQL5	1.49064e-37	0.143125	0.589	0.335	4.99991e-33	1
AVPI1	1.08498e-37	0.143122	0.563	0.322	3.63925e-33	1
TMC6	4.47534e-43	0.143052	0.595	0.33	1.50112e-38	1
NRP1	4.19415e-45	0.14305	0.412	0.178	1.4068e-40	1
SRP14	2.71388e-33	0.143046	0.991	0.984	9.10288e-29	1
NUDT22	1.79405e-25	0.142932	0.726	0.52	6.01759e-21	1
PSMB1	6.75527e-23	0.142824	0.956	0.877	2.26585e-18	1
PLOD3	1.62584e-27	0.142694	0.713	0.493	5.45339e-23	1
ACOX1	1.06719e-40	0.142603	0.522	0.279	3.57955e-36	1
SDF2	1.80281e-37	0.142489	0.672	0.414	6.04697e-33	1
NAPA	6.08188e-26	0.142288	0.774	0.601	2.03998e-21	1
TM9SF3	1.32382e-16	0.142116	0.867	0.746	4.44036e-12	1
GRPEL1	3.75073e-26	0.142072	0.83	0.651	1.25807e-21	1
NDUFA2	5.12342e-24	0.142047	0.936	0.814	1.7185e-19	1
ARFGAP3	1.20598e-33	0.141859	0.605	0.362	4.04508e-29	1
MYH14	1.34722e-30	0.141681	0.605	0.376	4.51883e-26	1
PMPCA	6.71123e-28	0.141557	0.736	0.516	2.25108e-23	1
ILVBL	6.27532e-19	0.141527	0.683	0.507	2.10487e-14	1
PTP4A1	4.49491e-18	0.141247	0.799	0.637	1.50768e-13	1
ST14	1.05379e-36	0.141016	0.586	0.346	3.53462e-32	1
ASL	1.04546e-24	0.140893	0.807	0.618	3.50668e-20	1
TMEM87A	7.57553e-29	0.140848	0.659	0.44	2.54099e-24	1
MMADHC	4.48411e-23	0.140804	0.922	0.826	1.50406e-18	1
SLC35F6	1.31472e-42	0.140803	0.569	0.309	4.40983e-38	1
IWS1	7.33401e-23	0.140667	0.755	0.557	2.45997e-18	1
TMC4	9.75006e-22	0.140612	0.826	0.672	3.27037e-17	1
GGCX	1.44216e-31	0.140546	0.638	0.416	4.8373e-27	1
ZMAT3	2.47588e-25	0.139988	0.747	0.554	8.30461e-21	1
CDYL	1.00238e-25	0.139986	0.617	0.426	3.36219e-21	1
HEXB	1.87637e-38	0.13989	0.611	0.354	6.29372e-34	1
ZNF706	3.24806e-19	0.139834	0.992	0.966	1.08947e-14	1
NRAS	6.55473e-23	0.139748	0.894	0.761	2.19859e-18	1
ERGIC2	7.56584e-24	0.13971	0.866	0.7	2.53774e-19	1
PCMT1	8.55504e-24	0.139524	0.829	0.642	2.86953e-19	1
RAB2A	6.97912e-22	0.139392	0.942	0.84	2.34094e-17	1
STK39	4.30077e-25	0.139341	0.606	0.408	1.44257e-20	1
RBM8A	4.56395e-19	0.139312	0.965	0.898	1.53084e-14	1
TMEM167B	5.53281e-31	0.139182	0.673	0.439	1.85581e-26	1
XIAP	1.90772e-28	0.139063	0.716	0.505	6.39888e-24	1
PACS1	3.76212e-26	0.139022	0.752	0.543	1.26189e-21	1
UROS	5.1753e-28	0.138905	0.712	0.494	1.7359e-23	1
PDXDC1	6.56692e-24	0.138675	0.703	0.513	2.20268e-19	1
GOLGA4	1.78585e-13	0.138506	0.956	0.9	5.99011e-09	1
PHF20L1	1.50579e-25	0.138307	0.747	0.554	5.05073e-21	1
ALDH3B1	1.30467e-50	0.13824	0.252	0.06	4.37611e-46	1
PROM2	3.48381e-34	0.138064	0.57	0.331	1.16854e-29	1
AK2	5.07464e-24	0.138053	0.799	0.589	1.70214e-19	1
TRAPPC4	2.44248e-23	0.13795	0.851	0.686	8.19255e-19	1
CNBP	1.57633e-21	0.137914	0.973	0.932	5.28732e-17	1
STK19	6.35758e-29	0.13768	0.579	0.364	2.13246e-24	1
NT5C2	1.05612e-46	0.137546	0.428	0.184	3.54243e-42	1
LAMTOR1	3.63577e-23	0.137496	0.977	0.939	1.21951e-18	1
RPS6KB1	1.46918e-16	0.137249	0.954	0.86	4.92792e-12	1
TRAPPC2L	1.84672e-22	0.137091	0.946	0.877	6.19428e-18	1
EPHX1	2.21279e-30	0.136939	0.567	0.358	7.42213e-26	1
DPAGT1	7.49308e-31	0.13688	0.598	0.376	2.51333e-26	1
NAMPT	7.02986e-18	0.136862	0.684	0.511	2.35796e-13	1
SCAMP2	1.76936e-22	0.136822	0.777	0.59	5.93478e-18	1
2022-09-09	5.26096e-31	0.136619	0.616	0.382	1.76463e-26	1
POLR3D	1.37374e-29	0.136607	0.645	0.425	4.60781e-25	1
BACE2	1.91939e-28	0.136546	0.678	0.468	6.43801e-24	1
MRPL33	4.12166e-20	0.1365	0.962	0.865	1.38249e-15	1
ACTR2	4.87937e-20	0.136296	0.932	0.816	1.63664e-15	1
TM2D3	1.63733e-30	0.136068	0.737	0.505	5.49194e-26	1
GLRX2	1.47662e-22	0.135999	0.783	0.6	4.95289e-18	1
MRPL18	1.17902e-25	0.135981	0.802	0.594	3.95468e-21	1
ENY2	1.94494e-24	0.135833	0.981	0.939	6.52372e-20	1
SPCS3	1.20075e-23	0.135773	0.71	0.522	4.02757e-19	1
RHEB	1.26089e-24	0.135695	0.914	0.756	4.22927e-20	1
SLC35E1	5.92358e-23	0.135671	0.753	0.566	1.98689e-18	1
FAM162A	4.48145e-18	0.135641	0.914	0.804	1.50317e-13	1
SLK	2.34565e-18	0.135559	0.79	0.649	7.86776e-14	1
AHSA1	1.53065e-19	0.135425	0.89	0.727	5.13409e-15	1
MAGEF1	2.1165e-19	0.135093	0.832	0.683	7.09916e-15	1
CERCAM	6.10495e-35	0.134782	0.633	0.377	2.04772e-30	1
ERP44	1.82481e-31	0.134767	0.65	0.424	6.12078e-27	1
PSMA3	4.43952e-20	0.134767	0.946	0.841	1.4891e-15	1
YARS	2.63398e-30	0.134471	0.709	0.477	8.83489e-26	1
ABHD12	1.42562e-27	0.134284	0.756	0.541	4.78183e-23	1
NDUFAF8	1.13567e-16	0.13428	0.925	0.825	3.80927e-12	1
LAPTM4B	2.70609e-14	0.134242	0.966	0.886	9.07676e-10	1
GALNT3	6.36307e-17	0.134165	0.827	0.681	2.1343e-12	1
NAA38	8.0374e-24	0.133981	0.816	0.656	2.6959e-19	1
APPBP2	4.8283e-20	0.133848	0.949	0.858	1.61951e-15	1
NCBP2-AS2	9.57523e-19	0.133802	0.927	0.813	3.21172e-14	1
NRBF2	4.72233e-30	0.133772	0.649	0.429	1.58397e-25	1
PUF60	1.08456e-21	0.133711	0.887	0.754	3.63784e-17	1
ASCC1	7.38921e-28	0.133616	0.463	0.256	2.47849e-23	1
IARS	6.17289e-22	0.133612	0.713	0.53	2.07051e-17	1
MLX	1.03506e-25	0.133571	0.705	0.506	3.47178e-21	1
FLYWCH2	5.63542e-21	0.133518	0.864	0.725	1.89023e-16	1
KCNK6	7.21514e-32	0.133277	0.556	0.331	2.4201e-27	1
RRM2B	4.73148e-19	0.133167	0.821	0.65	1.58703e-14	1
G3BP2	6.46021e-19	0.132941	0.829	0.646	2.16688e-14	1
ACTR3	4.28014e-19	0.132918	0.867	0.722	1.43564e-14	1
CCDC47	7.08522e-18	0.132635	0.944	0.832	2.37652e-13	1
NSUN5	1.44441e-16	0.131867	0.805	0.649	4.84485e-12	1
PRRC2C	6.74462e-17	0.131834	0.971	0.924	2.26228e-12	1
BNIP3L	5.00284e-19	0.131649	0.784	0.618	1.67805e-14	1
DYNLT3	1.62808e-30	0.13159	0.688	0.452	5.46091e-26	1
ASNA1	6.15698e-20	0.131548	0.928	0.848	2.06517e-15	1
C12orf49	7.75038e-27	0.131537	0.581	0.375	2.59963e-22	1
UBE2L3	1.38536e-21	0.131504	0.917	0.781	4.64679e-17	1
ABRACL	4.50537e-21	0.131432	0.864	0.728	1.51119e-16	1
MRPL46	7.13858e-25	0.131316	0.804	0.608	2.39442e-20	1
MGAT1	8.97531e-38	0.131297	0.514	0.276	3.0105e-33	1
GAN	1.31378e-29	0.131286	0.672	0.437	4.40667e-25	1
MRPL47	5.56427e-21	0.131155	0.812	0.634	1.86637e-16	1
PARD6B	1.32571e-11	0.130867	0.984	0.948	4.44669e-07	1
ALG5	1.29901e-24	0.130799	0.703	0.499	4.35714e-20	1
NUDT5	5.27186e-22	0.130783	0.927	0.827	1.76829e-17	1
RAB5IF	3.34555e-18	0.130687	0.864	0.731	1.12216e-13	1
PSMB7	7.85625e-21	0.130576	0.877	0.72	2.63514e-16	1
PPP1CA	9.78862e-22	0.130359	0.943	0.835	3.2833e-17	1
RALA	7.37114e-20	0.130348	0.809	0.655	2.47243e-15	1
LSM1	7.31606e-23	0.130241	0.747	0.558	2.45395e-18	1
PPP1R7	7.92704e-21	0.130116	0.844	0.682	2.65889e-16	1
TMEM219	9.01817e-17	0.129988	0.928	0.851	3.02488e-12	1
SEPHS2	6.75567e-25	0.129977	0.931	0.821	2.26599e-20	1
STYXL1	4.94833e-27	0.129925	0.761	0.547	1.65977e-22	1
SUCLG1	5.73819e-17	0.129748	0.93	0.829	1.92471e-12	1
CDS1	3.63022e-21	0.129734	0.714	0.525	1.21765e-16	1
MRPL52	3.34395e-22	0.1295	0.867	0.743	1.12163e-17	1
FAM207A	3.70546e-14	0.129491	0.925	0.821	1.24289e-09	1
ANXA7	1.93973e-22	0.129335	0.812	0.633	6.50624e-18	1
HIST1H1C	2.3769e-14	0.129274	0.881	0.754	7.97258e-10	1
CMPK1	5.5296e-19	0.128881	0.858	0.717	1.85474e-14	1
MYO6	9.71087e-15	0.128768	0.858	0.752	3.25722e-10	1
PCYT1A	3.37436e-24	0.128691	0.719	0.525	1.13183e-19	1
KCNK1	6.18382e-31	0.12866	0.629	0.397	2.07418e-26	1
IBTK	4.35434e-24	0.128626	0.759	0.57	1.46053e-19	1
REXO2	1.44162e-22	0.128525	0.668	0.475	4.83548e-18	1
IDH3G	3.54814e-21	0.128451	0.872	0.72	1.19012e-16	1
TAX1BP1	1.33599e-19	0.128436	0.979	0.944	4.48117e-15	1
CHTOP	1.79125e-25	0.128417	0.776	0.576	6.0082e-21	1
SDC1	2.46799e-20	0.128308	0.642	0.458	8.27815e-16	1
ATP5F1A	2.29042e-14	0.12817	0.917	0.825	7.68253e-10	1
NANS	2.83358e-15	0.12805	0.897	0.779	9.5044e-11	1
TBX2	1.12683e-19	0.128025	0.853	0.686	3.77962e-15	1
ZMYND19	2.73781e-20	0.127998	0.818	0.646	9.18317e-16	1
MCRIP2	1.15555e-16	0.127929	0.945	0.872	3.87593e-12	1
PTRH2	3.85718e-17	0.127882	0.723	0.56	1.29378e-12	1
SUPT5H	6.59262e-21	0.12778	0.728	0.554	2.2113e-16	1
MGAT4B	1.19547e-13	0.127701	0.87	0.748	4.00986e-09	1
MICA	3.03856e-31	0.127623	0.528	0.31	1.01919e-26	1
CD320	5.25866e-18	0.127559	0.674	0.507	1.76386e-13	1
MRPS6	8.69913e-18	0.127512	0.816	0.643	2.91786e-13	1
DNAJC15	8.34081e-21	0.127477	0.906	0.757	2.79767e-16	1
NDFIP2	2.91911e-26	0.127448	0.698	0.477	9.79129e-22	1
UCP2	2.62416e-06	0.127269	0.931	0.908	0.0880197	1
TMED1	6.84327e-28	0.127213	0.574	0.359	2.29537e-23	1
KISS1	1.43345e-51	0.127139	0.326	0.105	4.80809e-47	1
COA6	2.78903e-21	0.127105	0.871	0.719	9.35498e-17	1
NDUFB10	1.56885e-17	0.127071	0.992	0.967	5.26224e-13	1
GAPVD1	1.34446e-28	0.127006	0.607	0.387	4.50959e-24	1
TMEM223	1.04177e-24	0.126724	0.69	0.497	3.4943e-20	1
INSIG2	1.05754e-32	0.126698	0.466	0.248	3.54721e-28	1
SMIM37	6.01522e-20	0.126627	0.859	0.717	2.01762e-15	1
ICAM3	2.55859e-15	0.126518	0.539	0.383	8.58203e-11	1
A1BG	5.47617e-20	0.126366	0.691	0.516	1.83682e-15	1
ERCC1	4.08945e-19	0.126118	0.802	0.655	1.37168e-14	1
CFAP298	6.11821e-23	0.12583	0.754	0.551	2.05217e-18	1
STN1	4.76944e-21	0.125715	0.687	0.486	1.59976e-16	1
EIF5	2.46822e-15	0.125628	0.907	0.798	8.2789e-11	1
HDHD3	2.20422e-27	0.125509	0.662	0.456	7.39338e-23	1
SF3B1	3.91343e-13	0.125504	0.912	0.804	1.31264e-08	1
PFDN6	5.02178e-26	0.125415	0.779	0.569	1.6844e-21	1
FIS1	1.95154e-20	0.12531	0.993	0.978	6.54584e-16	1
ATP5PB	1.09307e-17	0.125134	0.958	0.899	3.66637e-13	1
PGM3	1.76614e-23	0.125117	0.675	0.482	5.924e-19	1
MMP24OS	1.60667e-27	0.124989	0.683	0.463	5.3891e-23	1
WDR1	3.87711e-23	0.124822	0.785	0.604	1.30046e-18	1
SETD7	2.75368e-27	0.124791	0.654	0.432	9.23641e-23	1
BCL2L1	3.4381e-24	0.124788	0.671	0.464	1.15321e-19	1
TRAPPC1	8.75216e-21	0.124769	0.861	0.724	2.93565e-16	1
CD151	4.2116e-18	0.124665	0.78	0.597	1.41265e-13	1
CLINT1	3.44961e-21	0.124487	0.77	0.606	1.15707e-16	1
PPP1R14B	2.30872e-17	0.124382	0.979	0.927	7.74391e-13	1
MED13	1.54166e-18	0.124382	0.838	0.679	5.17103e-14	1
RTRAF	1.47264e-17	0.124174	0.978	0.946	4.93954e-13	1
DNASE1L1	9.62288e-38	0.124168	0.538	0.293	3.2277e-33	1
SQLE	2.37777e-11	0.124154	0.945	0.877	7.97552e-07	1
RANBP2	2.83356e-25	0.12412	0.665	0.449	9.50434e-21	1
NAA50	3.50913e-20	0.123929	0.681	0.485	1.17703e-15	1
NDUFB9	8.84367e-19	0.123842	0.984	0.951	2.96634e-14	1
TNFRSF21	6.32123e-58	0.123841	0.266	0.057	2.12027e-53	1
ORMDL2	6.07699e-29	0.123656	0.616	0.388	2.03834e-24	1
TMEM50B	1.42895e-29	0.123645	0.659	0.425	4.79299e-25	1
VPS25	3.96605e-26	0.123549	0.714	0.495	1.33029e-21	1
TMEM53	4.55898e-44	0.123467	0.451	0.204	1.52917e-39	1
SCNM1	1.87943e-17	0.123426	0.747	0.58	6.304e-13	1
SLC44A2	6.22067e-24	0.123261	0.606	0.402	2.08654e-19	1
MPLKIP	2.29727e-20	0.123212	0.786	0.621	7.70551e-16	1
PPP2R1A	2.16654e-19	0.123166	0.852	0.715	7.267e-15	1
BLZF1	1.12154e-27	0.123053	0.528	0.329	3.76188e-23	1
GALNT1	3.13733e-18	0.122834	0.8	0.63	1.05232e-13	1
SSU72	1.22443e-16	0.122426	0.921	0.837	4.10698e-12	1
EGFR	5.98644e-37	0.122415	0.259	0.087	2.00797e-32	1
VAPB	1.05229e-18	0.122342	0.916	0.796	3.52958e-14	1
PJA2	3.75025e-15	0.122194	0.725	0.582	1.25791e-10	1
SLC35B1	6.88169e-24	0.122056	0.702	0.5	2.30826e-19	1
ORAI2	1.29e-45	0.122028	0.385	0.157	4.32691e-41	1
TMEM33	4.52557e-29	0.121649	0.637	0.416	1.51797e-24	1
SNX3	6.45698e-18	0.1216	0.938	0.863	2.1658e-13	1
PDLIM1	5.46174e-15	0.121576	0.638	0.485	1.83198e-10	1
MXD4	1.05355e-13	0.121413	0.932	0.859	3.53383e-09	1
HABP4	2.48707e-43	0.121304	0.526	0.261	8.34212e-39	1
HSPA9	5.38524e-18	0.121257	0.843	0.688	1.80632e-13	1
PAIP2	3.92024e-21	0.121063	0.822	0.652	1.31493e-16	1
UBE2A	6.56069e-20	0.120987	0.841	0.689	2.20059e-15	1
TIMM29	1.18697e-21	0.120707	0.72	0.524	3.98133e-17	1
MTCH1	5.82483e-18	0.12063	0.868	0.74	1.95376e-13	1
NDUFA6	6.61775e-22	0.120621	0.813	0.656	2.21973e-17	1
COA5	8.44299e-20	0.120551	0.909	0.792	2.83195e-15	1
EMG1	4.55775e-26	0.120503	0.683	0.471	1.52876e-21	1
LIN7A	9.48432e-18	0.120502	0.876	0.754	3.18123e-13	1
WDR45	2.24565e-18	0.120256	0.744	0.567	7.53236e-14	1
MVD	3.48188e-16	0.120175	0.744	0.571	1.16789e-11	1
FBXO22	1.70336e-17	0.120065	0.774	0.619	5.71342e-13	1
HMGCS1	4.05445e-30	0.120029	0.553	0.325	1.35994e-25	1
ETS2	6.55814e-23	0.119957	0.436	0.253	2.19973e-18	1
POLR2L	5.55769e-18	0.11986	0.864	0.699	1.86416e-13	1
AL390294.1	1.15744e-08	0.119851	0.833	0.727	0.000388227	1
CD46	4.51705e-09	0.119787	0.905	0.808	0.000151511	1
ITGA2	4.34554e-35	0.119571	0.328	0.135	1.45758e-30	1
FADS1	5.14584e-23	0.119477	0.703	0.499	1.72602e-18	1
POP5	8.75954e-24	0.119445	0.747	0.534	2.93812e-19	1
NUDT16L1	5.26551e-27	0.119371	0.668	0.439	1.76616e-22	1
TFRC	1.99629e-15	0.119273	0.72	0.531	6.69595e-11	1
SOD1	9.16992e-14	0.119201	0.99	0.977	3.07577e-09	1
ZNF331	4.24274e-25	0.119199	0.633	0.416	1.4231e-20	1
RNF149	3.49247e-20	0.119178	0.63	0.441	1.17144e-15	1
ID1	1.5184e-36	0.119134	0.344	0.143	5.09303e-32	1
OSBPL2	4.51244e-25	0.119042	0.699	0.483	1.51356e-20	1
MRPL17	3.36839e-16	0.118995	0.816	0.659	1.12983e-11	1
TSTA3	5.68898e-20	0.118896	0.772	0.594	1.9082e-15	1
COG6	3.26141e-36	0.118896	0.411	0.195	1.09394e-31	1
TMEM132A	3.85521e-17	0.11885	0.715	0.547	1.29311e-12	1
PPP1CB	5.95358e-14	0.118802	0.905	0.784	1.99695e-09	1
FAM50A	7.95596e-12	0.118731	0.882	0.765	2.66859e-07	1
METTL2A	2.00528e-20	0.118722	0.83	0.657	6.7261e-16	1
SLC17A5	1.2454e-34	0.118701	0.497	0.268	4.17733e-30	1
DCXR	2.53488e-15	0.118679	0.933	0.841	8.50249e-11	1
IFT43	8.3381e-32	0.118664	0.595	0.362	2.79676e-27	1
ERMP1	2.31098e-17	0.118503	0.743	0.576	7.75149e-13	1
USP8	7.67013e-12	0.118489	0.916	0.821	2.57272e-07	1
AP1G1	1.67795e-22	0.118398	0.726	0.514	5.62817e-18	1
TMEM238	6.64676e-16	0.118342	0.987	0.968	2.22946e-11	1
GNS	1.7766e-37	0.118328	0.533	0.284	5.95906e-33	1
CSNK2B	1.96632e-20	0.118278	0.97	0.942	6.59541e-16	1
MSRB1	1.84405e-20	0.118224	0.739	0.561	6.18532e-16	1
TNFRSF1A	2.68937e-17	0.118185	0.738	0.571	9.0207e-13	1
DCTN5	1.60343e-36	0.118162	0.588	0.339	5.37823e-32	1
TRIM2	4.64034e-23	0.118033	0.468	0.289	1.55646e-18	1
ZNF330	3.01105e-16	0.117948	0.76	0.594	1.00997e-11	1
RAB5C	7.99053e-19	0.117931	0.831	0.688	2.68018e-14	1
RMND5B	3.47645e-16	0.117886	0.886	0.758	1.16607e-11	1
HADHA	5.76761e-13	0.117793	0.96	0.907	1.93457e-08	1
PPCS	4.41973e-16	0.11761	0.857	0.717	1.48247e-11	1
EBP	8.1889e-19	0.117602	0.784	0.594	2.74672e-14	1
GNB2	4.06763e-17	0.11739	0.978	0.952	1.36437e-12	1
LACTB2	3.32165e-25	0.117378	0.679	0.467	1.11415e-20	1
SNAPC5	9.33751e-22	0.117072	0.733	0.534	3.13199e-17	1
SUMO3	1.07588e-16	0.11704	0.958	0.882	3.6087e-12	1
ARHGAP12	4.17995e-18	0.116964	0.742	0.556	1.40204e-13	1
NDUFS7	2.25781e-17	0.116922	0.895	0.798	7.57315e-13	1
DNAJC30	2.27186e-17	0.116829	0.822	0.679	7.62026e-13	1
C17orf82	3.11309e-24	0.116758	0.56	0.366	1.04419e-19	1
ATAD1	9.36152e-19	0.116743	0.638	0.471	3.14004e-14	1
NDUFV2	6.46962e-16	0.116603	0.97	0.901	2.17004e-11	1
LAMTOR3	1.02959e-24	0.116577	0.663	0.454	3.45346e-20	1
RPS19BP1	2.29533e-15	0.116517	0.845	0.72	7.699e-11	1
B4GALT7	1.66064e-29	0.116481	0.57	0.346	5.57011e-25	1
MAGOHB	1.08864e-29	0.11647	0.65	0.417	3.65152e-25	1
ZBTB8OS	1.97886e-25	0.116414	0.7	0.491	6.63748e-21	1
SUMO1	8.23832e-17	0.116395	0.914	0.802	2.7633e-12	1
UBE2N	8.21034e-19	0.116375	0.839	0.676	2.75391e-14	1
JMJD6	2.14632e-31	0.116322	0.479	0.27	7.19919e-27	1
AK3	7.52604e-19	0.116225	0.847	0.7	2.52438e-14	1
ZNF593	3.48169e-19	0.116162	0.788	0.628	1.16783e-14	1
NDUFB1	4.88153e-17	0.116058	0.963	0.895	1.63736e-12	1
RNMT	1.48284e-18	0.116048	0.797	0.636	4.97375e-14	1
HIPK1	7.3568e-18	0.115933	0.861	0.716	2.46762e-13	1
LAGE3	3.26282e-15	0.115903	0.926	0.84	1.09441e-10	1
NORAD	1.61447e-15	0.115853	0.835	0.697	5.41524e-11	1
PDAP1	5.68654e-17	0.11584	0.956	0.894	1.90738e-12	1
PDCD10	2.82164e-16	0.115652	0.923	0.802	9.46436e-12	1
TPBG	3.99128e-19	0.115383	0.691	0.514	1.33875e-14	1
CCDC186	6.89761e-19	0.115195	0.784	0.627	2.3136e-14	1
KDM5B	2.55203e-18	0.11517	0.873	0.74	8.56002e-14	1
ACOT8	2.5019e-28	0.115017	0.666	0.437	8.39189e-24	1
STX4	7.10828e-24	0.114855	0.693	0.496	2.38426e-19	1
MOSPD1	3.2884e-34	0.114771	0.476	0.249	1.10299e-29	1
CD2BP2	1.73713e-26	0.11474	0.748	0.538	5.8267e-22	1
GNAI3	9.66702e-16	0.114637	0.738	0.576	3.24251e-11	1
GOLGA5	1.77381e-22	0.114599	0.708	0.498	5.94973e-18	1
PTGR1	3.01774e-35	0.114593	0.405	0.191	1.01221e-30	1
TMEM70	5.58757e-22	0.114408	0.684	0.483	1.87418e-17	1
MAN1B1	1.0219e-31	0.11439	0.54	0.316	3.42767e-27	1
CCND3	1.79118e-27	0.114346	0.529	0.313	6.00799e-23	1
P4HA1	2.19936e-19	0.114338	0.501	0.322	7.37709e-15	1
SRP9	6.37574e-19	0.114324	0.938	0.84	2.13855e-14	1
GBA	8.13284e-29	0.114258	0.525	0.308	2.72792e-24	1
SMARCA5	1.06727e-10	0.114242	0.911	0.818	3.57985e-06	1
ESRP1	1.71021e-27	0.114241	0.681	0.458	5.7364e-23	1
POP7	2.34314e-15	0.11419	0.947	0.883	7.85936e-11	1
PPP2CB	1.38546e-18	0.114141	0.741	0.556	4.64711e-14	1
IFT20	1.31449e-24	0.113995	0.56	0.368	4.40906e-20	1
YIPF4	2.40996e-21	0.113941	0.832	0.666	8.08347e-17	1
BICDL2	7.5107e-18	0.113897	0.662	0.499	2.51924e-13	1
MRPS14	2.62894e-18	0.113812	0.819	0.666	8.81798e-14	1
YIF1B	1.15229e-27	0.113756	0.566	0.352	3.86502e-23	1
SLC2A6	1.03857e-45	0.113753	0.351	0.128	3.48356e-41	1
SCAMP3	3.53223e-21	0.11369	0.66	0.467	1.18478e-16	1
EIF2AK1	2.09398e-12	0.113643	0.923	0.837	7.02362e-08	1
TBL2	1.41492e-19	0.11363	0.747	0.568	4.74593e-15	1
TOMM40	1.50991e-16	0.113616	0.886	0.716	5.06454e-12	1
FAM49B	6.84451e-18	0.113582	0.761	0.586	2.29579e-13	1
ABCE1	3.6073e-14	0.113434	0.807	0.64	1.20996e-09	1
BANF1	8.74214e-19	0.113294	0.985	0.955	2.93229e-14	1
CDK6	1.40968e-39	0.113288	0.429	0.2	4.72836e-35	1
TIMM17B	2.56354e-17	0.113217	0.901	0.789	8.59864e-13	1
DDX41	1.57453e-25	0.113037	0.658	0.451	5.28129e-21	1
CLIC1	1.17674e-12	0.113002	0.993	0.974	3.94702e-08	1
FKBP10	1.94331e-25	0.112991	0.588	0.371	6.51827e-21	1
INHBB	2.37848e-19	0.112939	0.589	0.404	7.9779e-15	1
BCL9L	2.63417e-18	0.112855	0.674	0.512	8.83553e-14	1
DCTN6	3.68979e-22	0.1128	0.794	0.618	1.23763e-17	1
SURF2	2.25062e-21	0.112619	0.74	0.54	7.54903e-17	1
DRAM2	1.42858e-16	0.112591	0.802	0.644	4.79173e-12	1
ARSD	5.66889e-26	0.112517	0.642	0.426	1.90146e-21	1
G6PC3	3.05043e-25	0.11241	0.623	0.396	1.02317e-20	1
ADI1	2.24446e-21	0.11239	0.747	0.551	7.52836e-17	1
SPIRE1	9.3315e-20	0.112375	0.648	0.453	3.12997e-15	1
TUSC2	5.90116e-18	0.112251	0.836	0.684	1.97937e-13	1
MED29	5.74622e-29	0.112147	0.668	0.438	1.9274e-24	1
HEBP2	1.36386e-12	0.112127	0.943	0.874	4.57465e-08	1
BX255925.3	1.32035e-41	0.111986	0.42	0.185	4.42871e-37	1
MRPL2	4.96044e-26	0.111964	0.648	0.426	1.66383e-21	1
PCAT6	1.52991e-39	0.111874	0.471	0.228	5.13163e-35	1
TBX2-AS1	1.17188e-11	0.111749	0.972	0.945	3.93072e-07	1
TIMM17A	4.32603e-15	0.111744	0.852	0.72	1.45104e-10	1
SNF8	1.4497e-15	0.111708	0.852	0.696	4.86257e-11	1
ENDOG	1.88359e-18	0.111706	0.742	0.549	6.31794e-14	1
CORO1A	4.35969e-46	0.111672	0.299	0.094	1.46233e-41	1
APMAP	3.68632e-16	0.111637	0.756	0.587	1.23647e-11	1
PGP	8.54109e-12	0.111523	0.932	0.841	2.86485e-07	1
HIGD1A	2.73192e-21	0.111513	0.674	0.474	9.16342e-17	1
DYNC1LI2	1.87092e-21	0.111444	0.77	0.582	6.27544e-17	1
NTAN1	2.98487e-28	0.111224	0.509	0.293	1.00118e-23	1
THUMPD3	2.12755e-18	0.111159	0.807	0.652	7.13624e-14	1
RTN4	1.20126e-08	0.111125	0.941	0.887	0.000402926	1
PPP6R1	5.03896e-23	0.111102	0.706	0.501	1.69017e-18	1
PHKG2	2.7514e-28	0.111039	0.588	0.368	9.22874e-24	1
TOX4	2.66358e-21	0.111026	0.772	0.585	8.93417e-17	1
METRNL	7.84428e-12	0.110886	0.856	0.761	2.63113e-07	1
HNRNPH2	1.55555e-20	0.110831	0.822	0.658	5.21761e-16	1
CLIP1	3.19509e-15	0.110809	0.722	0.582	1.0717e-10	1
TMEM123	1.82493e-14	0.110794	0.762	0.597	6.12119e-10	1
DIS3	9.14452e-22	0.110751	0.645	0.458	3.06726e-17	1
SRSF9	1.5611e-19	0.110722	0.986	0.97	5.23623e-15	1
AHR	1.04145e-31	0.110388	0.464	0.25	3.49323e-27	1
EIF4G1	4.1639e-14	0.110204	0.877	0.757	1.39666e-09	1
PSME2	5.58135e-15	0.110143	0.864	0.743	1.8721e-10	1
LITAF	1.0522e-13	0.110122	0.832	0.686	3.52929e-09	1
TRIAP1	8.00971e-16	0.109711	0.783	0.633	2.68662e-11	1
CYB561D2	1.16663e-19	0.109648	0.56	0.38	3.91312e-15	1
TRAPPC3	3.97235e-15	0.109647	0.872	0.739	1.3324e-10	1
NUCB1	8.11528e-16	0.109574	0.78	0.63	2.72203e-11	1
ALG13	1.92473e-21	0.109558	0.707	0.493	6.45592e-17	1
SRP72	3.05579e-13	0.109474	0.921	0.831	1.02497e-08	1
PSMC2	1.81958e-19	0.109467	0.788	0.599	6.10325e-15	1
NT5DC2	1.18981e-21	0.109222	0.537	0.348	3.99086e-17	1
PRKCSH	5.30748e-11	0.109146	0.875	0.763	1.78023e-06	1
RPL26L1	1.15589e-15	0.109143	0.909	0.817	3.8771e-11	1
PDIA3	8.59062e-12	0.108967	0.9	0.79	2.88147e-07	1
TRIM16	9.11551e-25	0.10896	0.547	0.338	3.05753e-20	1
NARS	1.15667e-15	0.108928	0.816	0.658	3.87969e-11	1
MRPL14	7.66386e-16	0.108901	0.948	0.845	2.57061e-11	1
ST3GAL1	5.54412e-23	0.10887	0.486	0.293	1.85961e-18	1
C5orf38	6.30179e-13	0.108712	0.783	0.667	2.11375e-08	1
CCNK	3.77278e-23	0.108683	0.621	0.414	1.26547e-18	1
CTXN1	7.97942e-23	0.108581	0.631	0.429	2.67646e-18	1
P4HTM	3.92467e-15	0.108542	0.758	0.608	1.31641e-10	1
B4GALT1	4.34288e-19	0.108518	0.56	0.371	1.45669e-14	1
CDK2AP1	4.34294e-22	0.108419	0.639	0.434	1.45671e-17	1
UBE2K	3.74724e-13	0.108388	0.832	0.713	1.2569e-08	1
ZNF720	3.56319e-25	0.108362	0.663	0.444	1.19517e-20	1
SUPT4H1	4.0211e-18	0.108353	0.895	0.769	1.34876e-13	1
TRUB2	1.1188e-19	0.108283	0.723	0.532	3.75269e-15	1
NDUFAF3	4.0776e-11	0.108265	0.926	0.864	1.36771e-06	1
ATP1A1	1.2309e-13	0.108036	0.884	0.765	4.12869e-09	1
PPP6C	6.96809e-27	0.108012	0.603	0.381	2.33724e-22	1
CD163L1	1.32804e-37	0.107991	0.277	0.097	4.4545e-33	1
OSBPL8	1.2371e-16	0.107962	0.792	0.622	4.14947e-12	1
GTF2B	6.5525e-29	0.107874	0.531	0.31	2.19784e-24	1
APH1B	2.39187e-21	0.107868	0.626	0.433	8.02282e-17	1
ARFGEF3	4.33613e-19	0.107831	0.701	0.514	1.45443e-14	1
OSER1	2.71388e-17	0.107828	0.67	0.483	9.1029e-13	1
TM9SF2	7.77092e-17	0.107702	0.719	0.543	2.60652e-12	1
GINM1	1.13719e-19	0.107616	0.769	0.586	3.81436e-15	1
CLMN	4.22241e-21	0.107601	0.612	0.42	1.41628e-16	1
DNAJB11	7.81357e-23	0.107537	0.558	0.352	2.62083e-18	1
TMEM14B	3.82143e-13	0.107455	0.937	0.889	1.28179e-08	1
ALKBH5	5.2553e-21	0.107407	0.607	0.415	1.76273e-16	1
HBP1	2.44157e-21	0.107306	0.685	0.5	8.18953e-17	1
MAP4K4	2.57749e-17	0.107236	0.684	0.498	8.6454e-13	1
PCYT2	9.28557e-24	0.107218	0.552	0.352	3.11456e-19	1
PPDPF	1.05248e-14	0.107121	0.997	0.99	3.53023e-10	1
PFN1	4.4124e-15	0.107119	0.992	0.974	1.48001e-10	1
PTPRE	3.75122e-47	0.106963	0.389	0.151	1.25823e-42	1
TM2D1	4.96834e-18	0.10688	0.725	0.543	1.66648e-13	1
TSEN34	9.88375e-17	0.106873	0.966	0.881	3.31521e-12	1
TXNDC9	3.59456e-20	0.106849	0.777	0.594	1.20569e-15	1
CNPY3	8.20363e-22	0.106835	0.682	0.474	2.75166e-17	1
ACOT13	4.61255e-15	0.106797	0.792	0.637	1.54714e-10	1
HOTAIRM1	5.63328e-26	0.10678	0.37	0.19	1.88952e-21	1
OSBP	3.93621e-26	0.106758	0.553	0.337	1.32028e-21	1
TMEM30A	2.20778e-16	0.10667	0.662	0.497	7.40534e-12	1
PDLIM2	1.64282e-27	0.10654	0.502	0.296	5.51034e-23	1
PARL	3.28234e-18	0.106533	0.788	0.621	1.10096e-13	1
TSPAN31	7.43716e-30	0.106529	0.547	0.325	2.49457e-25	1
TMEM11	3.35927e-25	0.106477	0.665	0.438	1.12676e-20	1
TXNDC12	2.25811e-19	0.106361	0.694	0.499	7.57415e-15	1
CHCHD1	1.07001e-14	0.106346	0.889	0.772	3.58903e-10	1
EBNA1BP2	9.52546e-14	0.106236	0.851	0.707	3.19503e-09	1
ZMAT5	1.054e-18	0.10606	0.579	0.401	3.53534e-14	1
DDX24	7.15782e-11	0.105985	0.955	0.887	2.40088e-06	1
SLC4A1AP	2.02593e-21	0.105939	0.705	0.502	6.79537e-17	1
PFDN2	1.19145e-13	0.105799	0.892	0.765	3.99635e-09	1
ATG13	1.34863e-27	0.10575	0.546	0.33	4.52358e-23	1
DCUN1D5	3.44646e-16	0.105625	0.8	0.649	1.15601e-11	1
ZNF880	7.22787e-38	0.105459	0.44	0.206	2.42437e-33	1
MAGED2	5.08295e-13	0.105443	0.853	0.736	1.70492e-08	1
ACO2	1.52678e-17	0.105347	0.704	0.526	5.12112e-13	1
TUBD1	1.08556e-13	0.105245	0.834	0.699	3.6412e-09	1
DUSP23	1.17842e-17	0.105235	0.709	0.533	3.95266e-13	1
CASK	6.18347e-19	0.105224	0.548	0.368	2.07406e-14	1
PRRC1	7.67296e-30	0.105223	0.461	0.245	2.57366e-25	1
LTBR	8.37068e-20	0.105146	0.7	0.504	2.80769e-15	1
DDX18	1.09462e-13	0.105094	0.869	0.732	3.67156e-09	1
SDHAF2	1.0229e-22	0.105066	0.579	0.383	3.43102e-18	1
ABHD11	4.68936e-11	0.104963	0.977	0.974	1.57291e-06	1
DNAJC5	2.24892e-27	0.104871	0.63	0.397	7.54333e-23	1
CIAO1	6.01867e-17	0.104616	0.846	0.677	2.01878e-12	1
SPTLC1	1.20537e-20	0.104602	0.612	0.412	4.04305e-16	1
ZFAND2A	1.27042e-14	0.104545	0.712	0.547	4.26126e-10	1
AC005261.1	1.80296e-25	0.104449	0.515	0.31	6.04747e-21	1
PGRMC2	6.22938e-15	0.104435	0.659	0.492	2.08946e-10	1
SH3BGRL	7.61572e-28	0.104421	0.323	0.15	2.55446e-23	1
RAB1B	7.86803e-16	0.104398	0.757	0.595	2.6391e-11	1
VAMP5	1.2357e-12	0.104346	0.714	0.568	4.14479e-08	1
CAPZB	1.2885e-15	0.104312	0.877	0.739	4.32188e-11	1
C8orf59	9.75692e-15	0.104307	0.887	0.756	3.27267e-10	1
INPP4B	1.31979e-16	0.104169	0.637	0.45	4.42683e-12	1
ZDHHC24	1.6282e-20	0.104105	0.641	0.448	5.46131e-16	1
LARP4	2.14096e-20	0.104043	0.702	0.512	7.1812e-16	1
DOCK8	6.83702e-14	0.104031	0.635	0.489	2.29327e-09	1
RAP1B	1.8502e-12	0.104027	0.881	0.769	6.20593e-08	1
SAMD12	1.72565e-21	0.103973	0.56	0.361	5.78816e-17	1
NDUFB6	4.67495e-15	0.103946	0.743	0.566	1.56807e-10	1
MINOS1	4.00449e-13	0.103864	0.846	0.721	1.34319e-08	1
PDHA1	1.06723e-15	0.103848	0.877	0.752	3.5797e-11	1
P4HA2	8.94384e-42	0.103844	0.374	0.152	2.99994e-37	1
TAF13	2.18134e-35	0.103793	0.468	0.239	7.31665e-31	1
ACTN4	5.00892e-13	0.103695	0.871	0.741	1.68009e-08	1
BNIP1	2.18471e-35	0.103671	0.493	0.257	7.32796e-31	1
AHCYL1	1.96192e-13	0.10363	0.883	0.738	6.58067e-09	1
WASL	1.16923e-12	0.103555	0.807	0.672	3.92182e-08	1
EFCAB14	9.26017e-16	0.103507	0.664	0.497	3.10605e-11	1
PGPEP1	4.49048e-28	0.103465	0.439	0.24	1.5062e-23	1
COPS5	2.2421e-16	0.103382	0.76	0.591	7.52047e-12	1
KTN1-AS1	4.64531e-31	0.10336	0.425	0.221	1.55813e-26	1
POLR2J	2.58749e-14	0.103283	0.967	0.926	8.67895e-10	1
HSD17B12	2.57762e-25	0.10328	0.517	0.309	8.64585e-21	1
IMMT	1.59646e-14	0.103218	0.833	0.671	5.35483e-10	1
SSBP1	5.56735e-13	0.103193	0.949	0.835	1.8674e-08	1
EIF3K	2.6461e-16	0.103116	0.981	0.97	8.87554e-12	1
TSN	5.0524e-18	0.103031	0.642	0.464	1.69467e-13	1
PELO	2.25482e-35	0.103006	0.465	0.238	7.56313e-31	1
C11orf24	3.82008e-34	0.102834	0.435	0.216	1.28133e-29	1
CLN8	1.28569e-28	0.102811	0.526	0.308	4.31247e-24	1
CREBL2	7.90407e-37	0.102713	0.407	0.189	2.65118e-32	1
NDUFA5	2.53457e-13	0.10268	0.788	0.646	8.50145e-09	1
ACTG1	3.08188e-05	0.102672	0.999	0.997	1	1
ALAS1	2.22528e-23	0.102601	0.512	0.317	7.46404e-19	1
TBRG4	4.72331e-16	0.102588	0.722	0.546	1.58429e-11	1
PRKAR2A	5.25552e-19	0.102514	0.628	0.438	1.76281e-14	1
LTN1	7.34416e-20	0.102506	0.61	0.42	2.46338e-15	1
SEC23IP	6.22907e-25	0.102461	0.475	0.288	2.08936e-20	1
ACSL3	4.22763e-12	0.102389	0.817	0.663	1.41803e-07	1
PSMD13	4.98907e-21	0.102299	0.709	0.508	1.67344e-16	1
LYPLA2	9.12727e-32	0.102208	0.517	0.283	3.06147e-27	1
ATP5F1B	4.6374e-10	0.101881	0.941	0.87	1.55548e-05	1
RAB22A	8.83372e-13	0.10188	0.864	0.717	2.96301e-08	1
NME4	2.22819e-08	0.101663	0.979	0.966	0.00074738	1
VAMP2	1.34073e-16	0.101627	0.737	0.565	4.49708e-12	1
PINK1	2.04366e-26	0.101586	0.433	0.243	6.85484e-22	1
MRPL50	1.02271e-21	0.101462	0.662	0.462	3.43037e-17	1
GRINA	5.7788e-14	0.101411	0.826	0.665	1.93833e-09	1
B3GNT3	9.92188e-53	0.101408	0.275	0.069	3.328e-48	1
UCHL5	9.75341e-16	0.101358	0.789	0.62	3.27149e-11	1
SNX8	1.65667e-26	0.101306	0.516	0.314	5.55681e-22	1
FAM91A1	2.9192e-24	0.101299	0.593	0.387	9.79159e-20	1
SND1	2.90168e-15	0.101267	0.731	0.57	9.73282e-11	1
ARPC2	4.48344e-12	0.101237	0.98	0.966	1.50383e-07	1
SEC24D	5.66909e-29	0.101217	0.453	0.242	1.90153e-24	1
PSMC5	8.77697e-14	0.101204	0.937	0.868	2.94397e-09	1
EIF1	3.60467e-16	0.101161	0.997	0.995	1.20908e-11	1
MT-ND2	4.65443e-06	0.101143	0.989	0.984	0.156119	1
GALK1	6.32574e-20	0.101083	0.762	0.557	2.12178e-15	1
SYS1	1.91361e-18	0.101053	0.652	0.47	6.41864e-14	1
ANKRD13D	1.44937e-23	0.101046	0.681	0.474	4.86148e-19	1
MRPS18B	5.04466e-15	0.100958	0.882	0.755	1.69208e-10	1
SLC39A13	6.51798e-27	0.100946	0.519	0.308	2.18626e-22	1
ESCO1	8.95357e-16	0.100787	0.686	0.507	3.0032e-11	1
GAA	2.7987e-20	0.100724	0.611	0.424	9.38739e-16	1
MYOF	1.63279e-12	0.100709	0.68	0.538	5.47671e-08	1
PPL	8.81586e-30	0.100689	0.374	0.182	2.95702e-25	1
MAP7	3.94401e-20	0.100682	0.62	0.423	1.3229e-15	1
GLTP	4.92616e-12	0.100656	0.919	0.812	1.65233e-07	1
SMIM12	3.07939e-19	0.100645	0.647	0.457	1.03289e-14	1
SSR2	3.53481e-11	0.1005	0.972	0.943	1.18565e-06	1
SLC9A7	7.20927e-43	0.100229	0.283	0.092	2.41813e-38	1
TMEM54	1.342e-15	0.100212	0.848	0.664	4.50133e-11	1
DLD	1.10632e-21	0.100197	0.671	0.459	3.71081e-17	1
TBC1D8B	4.52058e-34	0.10012	0.401	0.194	1.51629e-29	1
BEX2	7.97953e-37	0.0999854	0.393	0.175	2.67649e-32	1
SC5D	3.4509e-20	0.0998955	0.539	0.357	1.1575e-15	1
FUCA2	1.59054e-14	0.0998887	0.667	0.511	5.335e-10	1
CREG2	5.67925e-46	0.0998863	0.302	0.096	1.90493e-41	1
TMPRSS2	1.27003e-34	0.0998315	0.337	0.141	4.25992e-30	1
ARL8B	1.31709e-09	0.0998163	0.846	0.732	4.41777e-05	1
CRB3	6.45053e-23	0.0997496	0.624	0.42	2.16364e-18	1
FYTTD1	8.9438e-16	0.09972	0.79	0.64	2.99993e-11	1
PXMP4	1.2507e-14	0.0996898	0.612	0.445	4.1951e-10	1
DYNLT1	5.0646e-12	0.0996671	0.96	0.888	1.69877e-07	1
TPM4	0.000171989	0.0996361	0.955	0.912	1	1
KYNU	1.86963e-09	0.0996357	0.808	0.681	6.27111e-05	1
MOCS2	3.14067e-21	0.0996133	0.64	0.453	1.05344e-16	1
SEC63	2.17947e-15	0.0994424	0.749	0.567	7.31037e-11	1
ITGB1	3.42781e-08	0.0992594	0.856	0.746	0.00114976	1
FASTK	8.68643e-23	0.0991517	0.585	0.376	2.9136e-18	1
ELOVL1	2.63215e-18	0.0991236	0.654	0.468	8.82877e-14	1
C1orf56	1.90616e-09	0.0990613	0.686	0.547	6.39364e-05	1
WARS	1.43841e-31	0.0990597	0.424	0.219	4.82472e-27	1
PIAS3	3.32903e-26	0.0990222	0.499	0.294	1.11662e-21	1
KIF5B	2.57711e-11	0.0989636	0.95	0.887	8.64413e-07	1
DHDDS	2.16624e-30	0.0988187	0.402	0.201	7.266e-26	1
CCT7	2.6627e-12	0.0987856	0.959	0.885	8.93122e-08	1
TMED5	3.40136e-20	0.0986192	0.547	0.36	1.14089e-15	1
CKAP4	9.66539e-21	0.0985529	0.498	0.318	3.24197e-16	1
RBX1	1.11485e-12	0.0985202	0.909	0.814	3.73943e-08	1
JOSD2	3.85691e-16	0.0985137	0.855	0.711	1.29369e-11	1
PSMG3	1.08983e-14	0.0983744	0.79	0.626	3.65551e-10	1
GEMIN7	4.80829e-23	0.0983245	0.613	0.406	1.6128e-18	1
PLIN3	1.63811e-18	0.0982871	0.667	0.486	5.49455e-14	1
PDPK1	2.70431e-16	0.098286	0.646	0.469	9.0708e-12	1
AARS	2.84132e-15	0.0981746	0.737	0.56	9.53036e-11	1
CCT8	3.07297e-13	0.0981571	0.923	0.824	1.03073e-08	1
CHPF2	1.70905e-32	0.098067	0.394	0.189	5.73249e-28	1
KRT19	1.8572e-06	0.0980552	0.996	0.995	0.0622942	1
CBWD1	8.98403e-10	0.0979359	0.81	0.695	3.01342e-05	1
HPCAL1	7.53901e-15	0.0978783	0.622	0.463	2.52873e-10	1
SMIM29	2.30629e-17	0.0976653	0.747	0.566	7.73577e-13	1
MED31	3.53832e-30	0.0976636	0.471	0.26	1.18682e-25	1
EIF4E	1.51895e-15	0.0975791	0.737	0.569	5.09485e-11	1
IGFBP4	1.32835e-13	0.097418	0.625	0.463	4.45554e-09	1
GCSH	5.94404e-11	0.0973713	0.942	0.868	1.99375e-06	1
GOLGB1	2.51902e-10	0.0973499	0.923	0.839	8.44928e-06	1
TFAP2C	1.16021e-16	0.097194	0.616	0.44	3.89157e-12	1
PRDX6	1.44596e-09	0.097173	0.988	0.98	4.85004e-05	1
RAP1A	3.13599e-17	0.097159	0.741	0.563	1.05187e-12	1
PPA2	1.35095e-11	0.0968087	0.849	0.716	4.53136e-07	1
DDIT3	1.34628e-15	0.096756	0.296	0.167	4.51571e-11	1
MRPL51	1.8543e-15	0.0967252	0.959	0.911	6.21968e-11	1
ARHGAP35	5.21384e-19	0.0965775	0.626	0.43	1.74883e-14	1
TMEM14C	2.08308e-11	0.0965536	0.968	0.926	6.98706e-07	1
MRPL21	2.29527e-13	0.0965369	0.897	0.795	7.69878e-09	1
MRPL43	2.06932e-13	0.0965357	0.88	0.752	6.94091e-09	1
STUB1	2.49223e-12	0.0964918	0.984	0.962	8.35943e-08	1
METTL23	6.23111e-20	0.0963088	0.702	0.508	2.09004e-15	1
ISG15	1.36569e-21	0.0963045	0.387	0.218	4.58078e-17	1
HMOX2	1.19697e-17	0.0962327	0.69	0.508	4.01489e-13	1
ARFGAP1	4.42193e-26	0.0960375	0.389	0.205	1.4832e-21	1
EIF3I	2.40178e-10	0.0958636	0.925	0.833	8.05604e-06	1
COQ4	9.60985e-14	0.0956996	0.781	0.608	3.22334e-09	1
VARS	6.32204e-24	0.0956734	0.461	0.269	2.12054e-19	1
UQCRFS1	1.32475e-14	0.0955509	0.974	0.916	4.44349e-10	1
ZC3H15	1.11973e-10	0.0955491	0.953	0.877	3.7558e-06	1
ITPRIPL2	1.19521e-15	0.0955134	0.451	0.298	4.00898e-11	1
RRAGA	4.91943e-21	0.095457	0.603	0.405	1.65007e-16	1
AK6	2.72389e-15	0.0954222	0.746	0.583	9.13648e-11	1
SERINC2	6.16692e-22	0.0952829	0.365	0.205	2.06851e-17	1
EIF4EBP2	2.46536e-20	0.0952678	0.516	0.333	8.26931e-16	1
COA4	5.11388e-10	0.0951932	0.968	0.895	1.7153e-05	1
CSDE1	2.74184e-16	0.0951858	0.998	0.999	9.19668e-12	1
PHKG1	1.52406e-13	0.0951644	0.37	0.238	5.11199e-09	1
TXNRD2	6.87379e-29	0.0951587	0.494	0.279	2.30561e-24	1
CDC42SE1	4.03533e-11	0.0951164	0.948	0.885	1.35353e-06	1
RNF187	8.16699e-10	0.0950941	0.889	0.79	2.73937e-05	1
H2AFY	1.08036e-11	0.095082	0.888	0.788	3.62373e-07	1
GLMP	2.85557e-26	0.0950522	0.494	0.297	9.57815e-22	1
FUNDC2	2.52431e-15	0.0950014	0.8	0.634	8.46704e-11	1
KLHL35	5.50011e-20	0.0949207	0.541	0.355	1.84485e-15	1
UFL1	1.19105e-12	0.0949115	0.802	0.658	3.99503e-08	1
CLPTM1	8.41446e-18	0.094886	0.687	0.492	2.82238e-13	1
UGP2	2.94415e-14	0.0948286	0.785	0.618	9.87526e-10	1
SHISA5	1.31096e-16	0.0947683	0.64	0.463	4.39724e-12	1
GMPPA	7.25725e-23	0.0946871	0.481	0.292	2.43423e-18	1
CEBPG	3.05644e-22	0.0946324	0.517	0.317	1.02519e-17	1
HSPA1B	2.64827e-12	0.0945705	0.78	0.623	8.88282e-08	1
CLDN4	0.00093067	0.0945228	0.993	0.991	1	1
RHOF	4.09412e-20	0.0944633	0.626	0.429	1.37325e-15	1
DUS1L	3.6235e-15	0.0944508	0.855	0.704	1.2154e-10	1
TIMM50	1.14233e-18	0.0943577	0.69	0.492	3.83159e-14	1
BUB3	1.09489e-14	0.0943424	0.815	0.649	3.67249e-10	1
SNRNP35	4.00154e-15	0.0941964	0.722	0.554	1.3422e-10	1
INAFM1	4.47363e-24	0.0941494	0.514	0.307	1.50055e-19	1
MRPS11	3.12179e-14	0.0941311	0.89	0.76	1.04711e-09	1
YES1	2.2432e-16	0.0941102	0.605	0.422	7.52413e-12	1
SEC23A	5.27456e-24	0.0940922	0.49	0.294	1.76919e-19	1
UBE2D3	1.45522e-09	0.0940756	0.941	0.873	4.8811e-05	1
DHRS4L2	2.57993e-13	0.0940595	0.646	0.491	8.65359e-09	1
NCBP2	9.78713e-16	0.0940153	0.867	0.739	3.2828e-11	1
BAIAP2L1	3.2064e-22	0.0940085	0.519	0.323	1.07549e-17	1
ITSN2	1.87743e-16	0.0939981	0.575	0.406	6.29727e-12	1
ZNF480	6.44277e-21	0.0939915	0.657	0.463	2.16103e-16	1
AAMP	1.77945e-16	0.093825	0.709	0.53	5.96862e-12	1
C12orf57	1.86578e-09	0.0937541	0.97	0.945	6.25819e-05	1
RTCB	1.90194e-17	0.093694	0.678	0.492	6.37949e-13	1
GID8	1.44797e-10	0.093673	0.839	0.717	4.85678e-06	1
RAB5A	3.12294e-10	0.0936636	0.826	0.7	1.0475e-05	1
STX16	2.12107e-13	0.0935737	0.88	0.769	7.11448e-09	1
POLR2I	5.73803e-11	0.0934658	0.94	0.878	1.92465e-06	1
RNF167	1.23047e-14	0.093438	0.677	0.501	4.12725e-10	1
C12orf75	1.19358e-25	0.0933816	0.532	0.309	4.0035e-21	1
C1orf43	4.47745e-13	0.0933136	0.976	0.94	1.50183e-08	1
SNRPB2	7.73663e-12	0.0933126	0.893	0.774	2.59502e-07	1
ARL5B	4.93473e-22	0.0931747	0.445	0.261	1.65521e-17	1
GOSR1	6.5317e-20	0.0930566	0.615	0.416	2.19086e-15	1
MPZL3	7.1727e-34	0.0930369	0.37	0.169	2.40587e-29	1
SLC30A5	9.89015e-18	0.0930344	0.544	0.368	3.31735e-13	1
TRIP11	1.13304e-11	0.0930288	0.813	0.69	3.80045e-07	1
RNPEP	8.51232e-15	0.092934	0.673	0.511	2.8552e-10	1
N4BP3	1.68746e-17	0.0927527	0.628	0.438	5.66007e-13	1
ZNF787	3.02681e-15	0.0927199	0.675	0.499	1.01525e-10	1
DAZAP2	4.70925e-15	0.0926223	0.845	0.729	1.57958e-10	1
IDH1	2.61487e-18	0.0926004	0.751	0.559	8.77079e-14	1
ANP32A	1.90313e-10	0.0925979	0.897	0.797	6.38347e-06	1
TMEM179B	9.88132e-11	0.0925166	0.846	0.739	3.31439e-06	1
JUP	3.89053e-17	0.0925	0.547	0.371	1.30496e-12	1
MOGS	6.23243e-21	0.0924999	0.579	0.38	2.09048e-16	1
CLEC11A	1.51808e-18	0.0923621	0.626	0.446	5.09194e-14	1
EIF4EBP1	1.49157e-09	0.0923491	0.856	0.717	5.00303e-05	1
ASPHD1	7.30734e-41	0.092349	0.259	0.079	2.45103e-36	1
WASF2	1.1809e-09	0.0922513	0.775	0.653	3.96096e-05	1
SBNO1	1.19364e-13	0.092227	0.812	0.653	4.0037e-09	1
KRAS	1.07629e-20	0.0922174	0.597	0.399	3.61008e-16	1
SPIRE2	4.29826e-21	0.0921866	0.445	0.264	1.44172e-16	1
MPHOSPH10	3.02341e-15	0.0920157	0.747	0.58	1.01411e-10	1
YTHDF1	2.05459e-15	0.0919314	0.62	0.457	6.89152e-11	1
STOML2	5.08337e-12	0.0916689	0.87	0.748	1.70506e-07	1
OTUD6B-AS1	1.51935e-14	0.0915949	0.814	0.657	5.09621e-10	1
CRISP3	2.07143e-12	0.0915131	0.309	0.19	6.94798e-08	1
RASD1	3.75789e-15	0.0914899	0.341	0.208	1.26047e-10	1
DEDD2	1.30935e-23	0.0914775	0.449	0.263	4.39183e-19	1
GADD45A	1.98952e-09	0.0913846	0.588	0.445	6.67324e-05	1
RNASEH1	8.20093e-21	0.0913648	0.559	0.358	2.75076e-16	1
AGPAT2	1.51751e-13	0.0913476	0.678	0.511	5.09003e-09	1
SUMF2	6.44808e-10	0.091221	0.835	0.716	2.16281e-05	1
TMEM183A	1.63022e-09	0.0911812	0.872	0.731	5.46809e-05	1
ZNFX1	2.11467e-21	0.0911099	0.459	0.279	7.09304e-17	1
TMEM258	7.68494e-09	0.0910926	0.96	0.906	0.000257768	1
UBE4A	3.32678e-15	0.0910596	0.672	0.497	1.11587e-10	1
GOLGA7	3.8269e-18	0.0909821	0.61	0.415	1.28362e-13	1
MRPL58	4.08831e-17	0.0908042	0.629	0.451	1.3713e-12	1
GALNT6	4.94561e-15	0.0907371	0.57	0.408	1.65886e-10	1
ARMCX6	1.26255e-18	0.0906183	0.663	0.472	4.23484e-14	1
PRAF2	4.54266e-22	0.0905676	0.547	0.349	1.5237e-17	1
FUT8	7.00779e-16	0.0903956	0.604	0.431	2.35055e-11	1
BCKDK	2.47439e-16	0.0903863	0.719	0.529	8.2996e-12	1
DCTPP1	1.20243e-13	0.0903052	0.887	0.752	4.0332e-09	1
SLC7A6OS	4.76467e-22	0.0901217	0.533	0.339	1.59817e-17	1
CREG1	5.67721e-17	0.0900419	0.64	0.457	1.90425e-12	1
PLA2G12A	3.91269e-15	0.0900139	0.623	0.446	1.31239e-10	1
MRPS18C	2.22962e-12	0.0899122	0.804	0.657	7.4786e-08	1
LIPA	9.19999e-28	0.0899063	0.337	0.162	3.08586e-23	1
KRR1	1.07945e-10	0.0898966	0.824	0.69	3.6207e-06	1
DYNC1I2	7.62898e-17	0.0898918	0.728	0.551	2.55891e-12	1
MRPS18A	3.58906e-18	0.0898848	0.63	0.449	1.20384e-13	1
KATNBL1	4.32913e-12	0.0897729	0.488	0.347	1.45208e-07	1
PRPF18	5.2245e-22	0.0897443	0.565	0.362	1.7524e-17	1
EXOSC4	1.70133e-13	0.0896972	0.722	0.561	5.70661e-09	1
GLB1	2.23701e-13	0.0895795	0.698	0.526	7.50337e-09	1
EML2	8.29863e-21	0.0895636	0.59	0.396	2.78353e-16	1
SAP30BP	6.82313e-13	0.0895151	0.748	0.592	2.28861e-08	1
TM2D2	6.4665e-25	0.0893986	0.398	0.215	2.16899e-20	1
HIKESHI	2.41392e-15	0.0893567	0.735	0.565	8.09678e-11	1
FAM13A	5.26045e-31	0.0892165	0.273	0.106	1.76446e-26	1
C1D	5.61208e-14	0.0891952	0.793	0.65	1.8824e-09	1
PDZD11	1.65261e-14	0.0891883	0.745	0.578	5.54319e-10	1
GGH	2.81668e-29	0.0891652	0.47	0.246	9.44771e-25	1
SLC35B2	9.17115e-19	0.0891088	0.544	0.37	3.07619e-14	1
HOMER3	1.72083e-13	0.089108	0.747	0.582	5.772e-09	1
SNRPB	2.85395e-12	0.0890424	0.979	0.943	9.57271e-08	1
MTCH2	9.49365e-14	0.088894	0.874	0.728	3.18436e-09	1
GBF1	1.01228e-22	0.088638	0.402	0.224	3.39538e-18	1
ATP13A1	9.42144e-27	0.0885232	0.452	0.246	3.16014e-22	1
AMDHD2	9.27147e-18	0.0885207	0.646	0.463	3.10984e-13	1
RBM42	2.54948e-17	0.0885205	0.784	0.612	8.55148e-13	1
DDX10	2.89227e-14	0.0885201	0.445	0.297	9.70124e-10	1
DPY30	2.57366e-11	0.088497	0.94	0.849	8.63259e-07	1
TMEM251	7.55477e-16	0.0884635	0.719	0.551	2.53402e-11	1
SLTM	1.44184e-12	0.0884533	0.798	0.669	4.83622e-08	1
HDDC3	2.86375e-12	0.0884285	0.849	0.725	9.6056e-08	1
MAGOH	4.69062e-11	0.088419	0.76	0.616	1.57333e-06	1
SDHAF1	7.36757e-15	0.088368	0.653	0.486	2.47123e-10	1
TAPBP	8.17614e-18	0.0883512	0.7	0.497	2.74244e-13	1
ISCA2	1.32479e-14	0.0882637	0.765	0.592	4.44361e-10	1
TTC1	1.41359e-20	0.0882061	0.534	0.345	4.74147e-16	1
AP001453.2	5.55666e-38	0.0881732	0.316	0.119	1.86381e-33	1
TPCN1	2.2498e-23	0.0881692	0.43	0.25	7.54628e-19	1
SLC35C2	2.16217e-21	0.0881543	0.59	0.396	7.25234e-17	1
COPS6	1.1061e-09	0.088069	0.934	0.849	3.71007e-05	1
NMD3	5.43899e-07	0.0880497	0.878	0.784	0.0182434	1
ATP1B3	2.42046e-08	0.0880286	0.822	0.696	0.000811871	1
EIF1AD	7.00265e-24	0.0880266	0.476	0.278	2.34883e-19	1
PNPLA8	4.17418e-18	0.0879173	0.556	0.376	1.4001e-13	1
CNIH1	1.04986e-11	0.0878456	0.793	0.658	3.52143e-07	1
DTX2	3.03904e-26	0.0878371	0.479	0.272	1.01935e-21	1
PI4K2A	3.80682e-34	0.0878215	0.311	0.125	1.27688e-29	1
CPNE4	1.50497e-37	0.0878098	0.285	0.099	5.04798e-33	1
SLIRP	5.7684e-12	0.0877631	0.895	0.776	1.93484e-07	1
DAAM1	2.0545e-12	0.0877489	0.716	0.567	6.89121e-08	1
TMEM120A	8.0916e-15	0.0877306	0.712	0.547	2.71408e-10	1
NDUFB5	3.9409e-11	0.0875689	0.953	0.901	1.32186e-06	1
DPCD	3.28322e-18	0.0873325	0.492	0.317	1.10126e-13	1
SON	9.34501e-10	0.087103	0.888	0.795	3.1345e-05	1
EMC2	1.25615e-10	0.0870965	0.839	0.705	4.21338e-06	1
MALSU1	4.85395e-14	0.0870591	0.682	0.516	1.62811e-09	1
RSU1	5.75389e-18	0.0870217	0.493	0.324	1.92997e-13	1
SENP6	1.16673e-12	0.0867957	0.835	0.705	3.91343e-08	1
FAM120A	1.14766e-12	0.0867886	0.819	0.677	3.84947e-08	1
CAV2	3.75436e-24	0.0867458	0.415	0.227	1.25929e-19	1
RCN1	1.7439e-13	0.0867369	0.587	0.432	5.8494e-09	1
MRPS16	2.38706e-11	0.0867125	0.913	0.838	8.00668e-07	1
CAV1	2.62204e-15	0.086703	0.321	0.186	8.79484e-11	1
MRPL13	5.81753e-11	0.0867028	0.891	0.777	1.95132e-06	1
SNRPG	1.89795e-13	0.0866951	0.96	0.861	6.36609e-09	1
EMC8	3.21794e-12	0.0866122	0.829	0.691	1.07936e-07	1
CA12	0.00143757	0.0865606	0.724	0.639	1	1
STAU1	5.77297e-09	0.0865485	0.925	0.835	0.000193637	1
MRPS22	4.25073e-16	0.0864492	0.627	0.457	1.42578e-11	1
PNO1	8.6521e-13	0.0864058	0.602	0.455	2.90209e-08	1
COG2	3.94425e-18	0.086394	0.599	0.41	1.32298e-13	1
STT3A	4.37192e-25	0.0863779	0.475	0.276	1.46643e-20	1
COMMD1	1.96091e-19	0.0863224	0.565	0.376	6.57727e-15	1
ZRANB2	2.62539e-15	0.0863052	0.707	0.53	8.80607e-11	1
TBK1	8.66e-15	0.0862245	0.617	0.441	2.90474e-10	1
FBXW5	1.10973e-15	0.0861875	0.739	0.565	3.72225e-11	1
GNL3	1.01364e-09	0.086109	0.787	0.649	3.39996e-05	1
USP32	1.18322e-10	0.0861074	0.686	0.546	3.96875e-06	1
TMEM126A	1.11998e-12	0.0860831	0.717	0.578	3.75662e-08	1
DUSP11	7.83925e-24	0.0858733	0.529	0.321	2.62944e-19	1
LINC00847	3.18672e-17	0.0858659	0.476	0.306	1.06889e-12	1
ADAM15	4.87183e-13	0.0858596	0.674	0.513	1.63411e-08	1
NABP1	1.23312e-17	0.0858104	0.398	0.237	4.13612e-13	1
EXD3	2.70925e-11	0.0857526	0.735	0.591	9.08737e-07	1
P3H4	5.05774e-16	0.0857372	0.491	0.33	1.69647e-11	1
ARPC5	2.84958e-09	0.0856247	0.945	0.865	9.55807e-05	1
TPMT	1.49858e-24	0.0854135	0.437	0.247	5.02652e-20	1
NDUFB7	2.13104e-11	0.085411	0.979	0.948	7.14792e-07	1
RALB	2.29809e-21	0.0854016	0.499	0.31	7.70825e-17	1
AP1M2	1.13203e-09	0.0853743	0.942	0.881	3.79706e-05	1
PSMD14	1.80793e-09	0.0853482	0.883	0.75	6.06415e-05	1
TP53RK	1.1367e-19	0.0853451	0.5	0.317	3.81272e-15	1
PSMB5	2.43561e-10	0.0853441	0.973	0.942	8.16954e-06	1
ETF1	8.34362e-15	0.0853244	0.615	0.453	2.79862e-10	1
BLOC1S2	1.97675e-13	0.0852382	0.737	0.576	6.6304e-09	1
MT-ATP6	1.21704e-05	0.0851097	0.994	0.993	0.408219	1
DNTTIP1	1.51463e-19	0.0850931	0.632	0.43	5.08036e-15	1
MOB1A	1.32134e-11	0.0850754	0.86	0.738	4.43205e-07	1
LGALS8	9.36016e-21	0.085073	0.477	0.288	3.13958e-16	1
INPP4A	5.85646e-24	0.0850294	0.322	0.16	1.96437e-19	1
KCTD20	1.6862e-15	0.0850135	0.561	0.401	5.65586e-11	1
TMEM167A	3.77069e-20	0.0850048	0.593	0.403	1.26477e-15	1
DMAC1	1.23533e-11	0.0850027	0.886	0.752	4.14355e-07	1
CREM	4.51815e-11	0.0849881	0.641	0.478	1.51548e-06	1
DCAF7	9.06683e-12	0.0848921	0.752	0.603	3.04119e-07	1
PLPP2	2.93038e-12	0.0847673	0.799	0.651	9.82909e-08	1
CACUL1	2.08824e-16	0.084752	0.597	0.427	7.00439e-12	1
PRPF3	7.40249e-17	0.0847492	0.565	0.391	2.48294e-12	1
DDA1	1.1502e-12	0.0847202	0.704	0.548	3.85801e-08	1
UBFD1	5.28195e-20	0.0846898	0.578	0.385	1.77167e-15	1
GALE	8.1236e-20	0.0846379	0.484	0.3	2.72482e-15	1
TROVE2	6.31016e-11	0.0845356	0.822	0.703	2.11655e-06	1
FUCA1	2.90647e-16	0.0844842	0.55	0.371	9.74887e-12	1
TGFB1	2.68096e-16	0.0844545	0.589	0.412	8.99249e-12	1
SLCO4A1	1.9193e-28	0.0844527	0.328	0.151	6.43773e-24	1
NIPA2	2.50482e-23	0.0844078	0.484	0.285	8.40165e-19	1
MCCC2	1.92402e-07	0.0843921	0.845	0.74	0.00645354	1
AP2M1	4.97046e-09	0.0840577	0.962	0.914	0.000166719	1
CHKA	2.92889e-14	0.0840499	0.472	0.323	9.82408e-10	1
NOSIP	3.34789e-15	0.0839998	0.74	0.549	1.12295e-10	1
PYCARD	2.39738e-13	0.0839534	0.696	0.539	8.04129e-09	1
RABGAP1	8.51011e-15	0.0839318	0.611	0.433	2.85446e-10	1
KIAA0513	1.18757e-32	0.0839307	0.309	0.127	3.98333e-28	1
PNPLA2	2.11051e-19	0.0838726	0.515	0.329	7.07907e-15	1
RRP36	9.244e-16	0.0837596	0.648	0.46	3.10062e-11	1
BAG3	3.43205e-12	0.0836635	0.626	0.475	1.15118e-07	1
CGREF1	1.64929e-18	0.0835806	0.587	0.406	5.53203e-14	1
SENP5	1.15121e-20	0.0835317	0.62	0.406	3.86139e-16	1
FAM3C	1.21326e-14	0.083503	0.645	0.475	4.06952e-10	1
RFTN1	7.27659e-20	0.0835004	0.347	0.189	2.44071e-15	1
EPS8L1	2.07699e-18	0.0834944	0.486	0.313	6.96662e-14	1
UBALD2	1.11663e-21	0.0834842	0.49	0.296	3.7454e-17	1
MAGT1	3.6721e-20	0.0834639	0.553	0.348	1.2317e-15	1
BMS1	1.41034e-14	0.0834352	0.589	0.418	4.73056e-10	1
CCDC107	2.85854e-28	0.0833831	0.406	0.209	9.5881e-24	1
MARCKS	2.74048e-21	0.083381	0.281	0.137	9.19211e-17	1
ATP5PD	1.08497e-13	0.0833418	0.941	0.845	3.63922e-09	1
COX17	7.33882e-10	0.0833396	0.931	0.839	2.46159e-05	1
AL139246.5	2.58124e-22	0.0833305	0.329	0.171	8.658e-18	1
ERI1	3.2543e-22	0.0833175	0.416	0.236	1.09156e-17	1
VKORC1L1	5.27687e-11	0.0832093	0.858	0.721	1.76997e-06	1
C7orf50	1.66907e-10	0.0830649	0.826	0.69	5.59838e-06	1
SLC35C1	2.90098e-15	0.0830624	0.464	0.304	9.73046e-11	1
VCP	3.14051e-11	0.0830372	0.832	0.7	1.05339e-06	1
ZNF24	1.62887e-16	0.0829574	0.689	0.492	5.46355e-12	1
RCOR1	3.63092e-13	0.0829399	0.618	0.459	1.21788e-08	1
VCL	8.47538e-19	0.0828702	0.404	0.24	2.84281e-14	1
PPT1	2.52336e-15	0.0828373	0.591	0.416	8.46385e-11	1
LLPH	3.39743e-13	0.0826781	0.709	0.544	1.13957e-08	1
USO1	3.346e-18	0.0826076	0.556	0.371	1.12232e-13	1
PREB	9.68527e-20	0.0825911	0.587	0.397	3.24863e-15	1
DLGAP1-AS1	1.41676e-25	0.0822994	0.335	0.165	4.75209e-21	1
IMPAD1	2.36071e-20	0.0822313	0.463	0.284	7.91828e-16	1
ANKRD9	6.78061e-33	0.0822155	0.309	0.127	2.27435e-28	1
LSM12	3.01892e-11	0.0821835	0.779	0.633	1.01261e-06	1
SNRPC	1.39474e-12	0.0820719	0.883	0.753	4.67825e-08	1
KDM2A	1.99755e-14	0.0820524	0.64	0.483	6.70017e-10	1
GLG1	4.81742e-14	0.0820133	0.69	0.53	1.61586e-09	1
SHKBP1	2.57066e-22	0.0819915	0.577	0.362	8.6225e-18	1
ZNF419	2.23032e-31	0.0819434	0.319	0.138	7.48095e-27	1
GYG1	7.14962e-11	0.0819302	0.722	0.568	2.39812e-06	1
SIN3B	2.03683e-15	0.0818894	0.561	0.394	6.83192e-11	1
DPH7	1.69892e-16	0.081837	0.537	0.358	5.69851e-12	1
BOD1L1	2.963e-10	0.0818332	0.812	0.671	9.93849e-06	1
GNPDA1	6.06703e-15	0.0817959	0.666	0.499	2.035e-10	1
UBN1	3.35464e-14	0.0817678	0.707	0.535	1.12521e-09	1
RBKS	5.88997e-30	0.0817555	0.396	0.196	1.97561e-25	1
ASMTL	3.32574e-18	0.0817535	0.447	0.28	1.11552e-13	1
TRAPPC6B	2.35152e-20	0.0817339	0.52	0.335	7.88748e-16	1
POLR2G	9.00885e-10	0.0816865	0.857	0.742	3.02175e-05	1
ARHGDIG	8.20847e-14	0.0816813	0.645	0.475	2.75329e-09	1
SEMA3B	8.1902e-32	0.081646	0.282	0.111	2.74716e-27	1
UGDH	1.85103e-21	0.0816291	0.486	0.296	6.20874e-17	1
OPTN	6.68254e-19	0.0815382	0.352	0.2	2.24146e-14	1
NOMO1	5.68888e-27	0.0815271	0.359	0.181	1.90816e-22	1
CCT6A	1.61438e-06	0.0814996	0.977	0.915	0.0541495	1
PFN2	1.12031e-10	0.0814932	0.82	0.683	3.75776e-06	1
AL732372.1	4.82523e-25	0.0814791	0.344	0.172	1.61848e-20	1
RASSF7	5.04339e-23	0.0814442	0.549	0.343	1.69165e-18	1
PTPN1	4.18689e-11	0.0814056	0.685	0.538	1.40437e-06	1
TLE1	4.02004e-14	0.0813838	0.747	0.565	1.3484e-09	1
TMEM125	2.28149e-30	0.0813714	0.382	0.186	7.65257e-26	1
CPNE1	1.70296e-11	0.0813583	0.697	0.545	5.71208e-07	1
FBXL16	7.98956e-20	0.0813329	0.524	0.34	2.67986e-15	1
DENND2D	5.75209e-16	0.0813242	0.639	0.451	1.92937e-11	1
WHAMM	7.25238e-15	0.0811589	0.555	0.389	2.43259e-10	1
ASCC2	9.73387e-21	0.0810599	0.468	0.283	3.26493e-16	1
RIOK3	1.03654e-12	0.0809648	0.661	0.506	3.47677e-08	1
TAX1BP3	2.77243e-20	0.0809469	0.492	0.306	9.2993e-16	1
TMEM106B	5.73034e-14	0.0809163	0.669	0.495	1.92207e-09	1
CTDNEP1	5.51824e-13	0.0809159	0.648	0.479	1.85093e-08	1
SLC38A10	4.06907e-26	0.0808951	0.376	0.197	1.36485e-21	1
MED6	2.8523e-14	0.0808719	0.667	0.493	9.56719e-10	1
NDUFA10	2.41757e-09	0.0808413	0.873	0.774	8.10901e-05	1
MACC1	6.37819e-19	0.0808384	0.357	0.202	2.13937e-14	1
HIST1H2BD	4.79434e-13	0.0807394	0.688	0.528	1.60812e-08	1
ARID4B	7.80048e-12	0.0807355	0.76	0.592	2.61644e-07	1
KPNA6	2.03943e-17	0.0806836	0.602	0.407	6.84066e-13	1
WIPI2	3.96812e-11	0.0806614	0.798	0.653	1.33099e-06	1
B4GALT4	8.63944e-17	0.0806245	0.483	0.31	2.89784e-12	1
UBL3	1.70674e-07	0.0805324	0.77	0.653	0.00572475	1
PPP3CA	5.16047e-11	0.0804425	0.621	0.463	1.73092e-06	1
TACO1	1.11291e-09	0.0803618	0.714	0.566	3.73291e-05	1
HSPA4	7.55994e-11	0.0801116	0.705	0.549	2.53575e-06	1
SFXN1	8.41322e-10	0.0800913	0.849	0.722	2.82196e-05	1
RBM18	3.13029e-21	0.0800217	0.477	0.284	1.04996e-16	1
RAB29	9.08291e-18	0.0798841	0.613	0.429	3.04659e-13	1
SMAD3	1.40918e-21	0.0798269	0.407	0.227	4.72667e-17	1
GGPS1	4.5339e-18	0.0797371	0.517	0.339	1.52076e-13	1
RARS	4.10482e-15	0.0796956	0.598	0.432	1.37684e-10	1
AP3D1	1.16676e-11	0.0796873	0.651	0.503	3.91356e-07	1
CIR1	6.63356e-14	0.0796767	0.687	0.525	2.22503e-09	1
UBQLN1	4.36077e-15	0.0796764	0.683	0.493	1.46269e-10	1
MBD4	3.31009e-15	0.079597	0.694	0.513	1.11027e-10	1
UCHL3	8.96764e-15	0.0795865	0.528	0.368	3.00793e-10	1
VBP1	2.3826e-12	0.0794691	0.691	0.514	7.99172e-08	1
LINC01503	8.90072e-26	0.0794437	0.3	0.139	2.98548e-21	1
EHD4	1.35806e-20	0.0794331	0.494	0.309	4.55521e-16	1
TJP1	8.68457e-14	0.0793378	0.579	0.414	2.91298e-09	1
TST	1.98095e-16	0.0792551	0.55	0.376	6.6445e-12	1
EBLN3P	8.02498e-14	0.0791706	0.582	0.42	2.69174e-09	1
PSMB4	3.31443e-08	0.0791542	0.968	0.92	0.00111173	1
TMEM38B	2.29491e-16	0.079109	0.56	0.377	7.69757e-12	1
TSPAN14	1.09158e-20	0.0790838	0.467	0.285	3.66138e-16	1
MISP3	3.46824e-16	0.0790753	0.571	0.405	1.16332e-11	1
TSSC4	4.19115e-14	0.0790198	0.573	0.413	1.4058e-09	1
DYNLRB1	4.96832e-08	0.0790106	0.961	0.919	0.00166647	1
PTPRJ	1.62485e-12	0.0789452	0.519	0.372	5.45006e-08	1
TAF12	2.45087e-15	0.0789216	0.598	0.422	8.22071e-11	1
MRPL20	4.78993e-10	0.0789179	0.905	0.796	1.60664e-05	1
HMGCL	1.82246e-21	0.0788926	0.448	0.264	6.11291e-17	1
TXN2	3.248e-09	0.0787516	0.852	0.75	0.000108944	1
PSMA7	6.22884e-11	0.0786991	0.993	0.985	2.08928e-06	1
DHCR24	3.92413e-13	0.0786692	0.626	0.459	1.31623e-08	1
FNDC3B	3.89126e-26	0.0786587	0.276	0.12	1.30521e-21	1
GAR1	6.61059e-14	0.078658	0.681	0.515	2.21732e-09	1
LYPLA1	6.34039e-09	0.0786571	0.862	0.75	0.000212669	1
ASNS	1.20609e-20	0.0786432	0.406	0.235	4.04548e-16	1
ARFIP1	7.34333e-13	0.0785661	0.722	0.563	2.4631e-08	1
BET1	1.24594e-22	0.078455	0.477	0.294	4.17912e-18	1
C16orf58	3.27142e-22	0.078368	0.436	0.253	1.0973e-17	1
USP14	7.16972e-09	0.0783057	0.863	0.748	0.000240487	1
KLHL5	7.15718e-24	0.0782385	0.333	0.165	2.40066e-19	1
TRIM27	3.90714e-09	0.0782145	0.703	0.563	0.000131053	1
GANAB	4.96854e-18	0.0781715	0.532	0.346	1.66655e-13	1
STK40	2.30413e-25	0.0781682	0.328	0.158	7.72852e-21	1
EI24	4.36301e-08	0.0781248	0.876	0.768	0.00146344	1
NELFE	2.20256e-08	0.0779954	0.815	0.696	0.000738783	1
SZRD1	2.65269e-16	0.0779843	0.603	0.416	8.89766e-12	1
ATP5ME	2.15594e-09	0.0779695	0.986	0.953	7.23146e-05	1
PRPF4	3.43142e-16	0.0779463	0.501	0.334	1.15097e-11	1
TMEM205	0.000145606	0.0779226	0.913	0.871	1	1
PUSL1	6.47338e-16	0.0778843	0.478	0.318	2.1713e-11	1
UTP3	3.99181e-20	0.0778033	0.573	0.38	1.33893e-15	1
ABT1	1.34851e-14	0.0777659	0.643	0.464	4.52316e-10	1
KSR2	8.55862e-18	0.0777103	0.355	0.207	2.87073e-13	1
CPT2	3.62371e-18	0.0776927	0.461	0.292	1.21547e-13	1
CNOT11	1.62788e-19	0.0776229	0.548	0.36	5.46022e-15	1
SF3B5	6.27824e-08	0.0775916	0.946	0.885	0.00210585	1
C6orf89	6.4309e-16	0.077588	0.594	0.414	2.15705e-11	1
CCNDBP1	1.40088e-13	0.0775419	0.611	0.446	4.69885e-09	1
RPS26	1.37419e-10	0.0775141	0.981	0.963	4.60929e-06	1
WDR18	1.08557e-14	0.0774133	0.588	0.418	3.64123e-10	1
GMFB	3.19785e-11	0.0773976	0.616	0.467	1.07262e-06	1
RABIF	2.46116e-18	0.0773786	0.558	0.366	8.25522e-14	1
POLR3K	6.23258e-12	0.077292	0.92	0.799	2.09053e-07	1
TUT7	1.99816e-16	0.0772682	0.584	0.398	6.70222e-12	1
FCRLB	1.91731e-32	0.0772667	0.301	0.122	6.43104e-28	1
NR2F2	2.48213e-07	0.077194	0.901	0.823	0.00832556	1
CDK5	9.12489e-16	0.077174	0.494	0.335	3.06067e-11	1
YPEL5	4.17504e-13	0.0771493	0.76	0.601	1.40039e-08	1
CCDC43	2.44094e-15	0.0771168	0.657	0.474	8.1874e-11	1
RPF2	2.9389e-13	0.0771087	0.581	0.418	9.85765e-09	1
ST20	2.20421e-20	0.0770819	0.472	0.289	7.39336e-16	1
ARPP19	3.50152e-07	0.0769824	0.909	0.845	0.0117448	1
TMEM214	1.12747e-27	0.0769639	0.412	0.212	3.78176e-23	1
POLE4	2.59764e-09	0.0769617	0.803	0.673	8.71301e-05	1
BRI3BP	3.55481e-15	0.0769225	0.739	0.541	1.19235e-10	1
AP1S3	1.61794e-32	0.0768929	0.267	0.101	5.42688e-28	1
ATP6V1A	1.31439e-12	0.0768893	0.574	0.418	4.40871e-08	1
TAF9	3.05001e-11	0.0768197	0.772	0.657	1.02303e-06	1
UBE2B	2.68785e-07	0.076789	0.858	0.764	0.00901559	1
TPD52	1.30861e-09	0.0767559	0.785	0.662	4.38933e-05	1
SEC23B	4.08427e-17	0.0766561	0.511	0.329	1.36995e-12	1
AGRN	2.28371e-26	0.0766521	0.408	0.212	7.66001e-22	1
STK38	4.72944e-19	0.0766312	0.351	0.201	1.58635e-14	1
CRIP2	4.0656e-05	0.0766099	0.905	0.857	1	1
PSMC6	1.26906e-09	0.076597	0.808	0.683	4.25669e-05	1
CNIH4	2.44532e-11	0.0765936	0.845	0.706	8.2021e-07	1
IRX2	3.03043e-13	0.0765885	0.588	0.422	1.01647e-08	1
ARMC10	2.26787e-11	0.0765301	0.782	0.619	7.6069e-07	1
XRCC6	2.87612e-09	0.0765082	0.857	0.727	9.6471e-05	1
C11orf58	6.36702e-11	0.0764804	0.948	0.897	2.13562e-06	1
NR1H2	1.30564e-13	0.076388	0.765	0.619	4.37936e-09	1
ATG4A	3.02368e-19	0.0763769	0.459	0.285	1.0142e-14	1
HEATR6	2.19046e-09	0.0762944	0.8	0.665	7.34723e-05	1
NOL7	7.18194e-08	0.0762195	0.901	0.807	0.00240897	1
NXT1	1.86576e-10	0.0762053	0.61	0.457	6.25813e-06	1
ZFAND3	2.13228e-19	0.0761597	0.556	0.363	7.1521e-15	1
AL356488.3	2.20372e-21	0.0761525	0.388	0.217	7.39173e-17	1
STIP1	6.60458e-11	0.0761489	0.868	0.73	2.21531e-06	1
DDB1	9.79708e-12	0.076109	0.733	0.571	3.28614e-07	1
FAM32A	3.84659e-14	0.0760484	0.787	0.629	1.29022e-09	1
NAPG	2.75302e-11	0.0759454	0.715	0.554	9.23418e-07	1
CARS	4.88079e-26	0.0759407	0.44	0.237	1.63711e-21	1
SLC25A1	1.09465e-08	0.0758329	0.938	0.884	0.000367168	1
BOD1	6.37149e-11	0.0756658	0.802	0.66	2.13713e-06	1
EDEM3	5.7845e-18	0.075616	0.428	0.261	1.94024e-13	1
ATG3	6.44541e-11	0.0755864	0.681	0.516	2.16192e-06	1
SVIP	6.78822e-13	0.0754093	0.793	0.638	2.27691e-08	1
F11R	5.52874e-23	0.0753589	0.389	0.209	1.85445e-18	1
MAP3K13	1.65128e-10	0.0753203	0.754	0.608	5.53872e-06	1
KIAA0232	4.14083e-14	0.0752842	0.643	0.463	1.38892e-09	1
EPB41L1	1.65348e-20	0.075172	0.348	0.189	5.54612e-16	1
SPTLC2	1.39156e-12	0.0750814	0.523	0.362	4.66756e-08	1
NKAP	5.82397e-11	0.0750284	0.748	0.599	1.95348e-06	1
CHP1	8.37974e-14	0.0749852	0.632	0.448	2.81073e-09	1
TSPAN6	9.66342e-17	0.0749707	0.44	0.276	3.2413e-12	1
ATP5F1E	2.23148e-11	0.0748898	1	0.997	7.48484e-07	1
UTP18	9.72913e-11	0.074726	0.745	0.586	3.26334e-06	1
EMD	9.14681e-11	0.0746754	0.777	0.654	3.06802e-06	1
M6PR	3.83269e-11	0.0745736	0.717	0.562	1.28556e-06	1
EIF5B	3.63042e-06	0.0745314	0.93	0.836	0.121771	1
PHF1	1.6486e-21	0.0745187	0.396	0.223	5.52973e-17	1
EPN1	1.90675e-12	0.0744508	0.796	0.64	6.39563e-08	1
HTATSF1	5.59774e-11	0.0744321	0.743	0.586	1.87759e-06	1
PSPH	1.1395e-22	0.0743719	0.416	0.233	3.8221e-18	1
GPS1	4.98665e-14	0.0743519	0.601	0.434	1.67262e-09	1
PPFIA1	8.9127e-10	0.0743376	0.818	0.69	2.9895e-05	1
TGOLN2	3.06434e-09	0.0742565	0.827	0.7	0.000102784	1
EIF4A3	6.68279e-09	0.0742471	0.765	0.615	0.000224154	1
C9orf116	2.49219e-16	0.074219	0.539	0.369	8.3593e-12	1
STX3	2.50297e-19	0.0741656	0.408	0.243	8.39547e-15	1
RAP2B	2.17547e-10	0.0741603	0.613	0.461	7.29696e-06	1
DDX56	1.5603e-14	0.0741547	0.645	0.462	5.23357e-10	1
CCS	1.62824e-13	0.0741411	0.607	0.432	5.46144e-09	1
DNAJC10	2.43862e-10	0.0738086	0.574	0.439	8.17964e-06	1
TLCD1	7.65342e-24	0.0737411	0.356	0.183	2.56711e-19	1
PCK2	1.10931e-18	0.0736837	0.474	0.297	3.72084e-14	1
GTF2H5	7.21545e-13	0.0736516	0.771	0.615	2.42021e-08	1
TMEM9B	1.4701e-15	0.0736302	0.616	0.436	4.931e-11	1
CKLF	2.71306e-13	0.0736096	0.751	0.56	9.10015e-09	1
ILF2	3.68677e-11	0.0735802	0.923	0.827	1.23662e-06	1
MINDY2	9.58201e-23	0.0735764	0.413	0.231	3.214e-18	1
NUDT21	2.79205e-10	0.0735715	0.751	0.602	9.36511e-06	1
HCCS	1.7988e-18	0.0735598	0.499	0.316	6.03352e-14	1
LAMC1	3.633e-23	0.0735429	0.409	0.226	1.21858e-18	1
TIMM10B	3.17921e-20	0.0735267	0.474	0.283	1.06637e-15	1
UQCRC2	1.96725e-07	0.0734935	0.817	0.716	0.00659856	1
ATP5F1C	2.01449e-07	0.073483	0.982	0.949	0.00675702	1
SLC31A2	2.62953e-26	0.0734622	0.375	0.19	8.81995e-22	1
MAN1A2	2.03619e-08	0.0734491	0.853	0.754	0.000682978	1
CKMT1A	1.15073e-16	0.0734434	0.411	0.262	3.85976e-12	1
CMC2	3.76649e-10	0.0734423	0.896	0.761	1.26336e-05	1
MIA3	8.48569e-13	0.0734134	0.593	0.432	2.84627e-08	1
PCNP	1.91428e-11	0.0733621	0.805	0.659	6.42089e-07	1
HIPK2	5.55338e-19	0.0733546	0.379	0.222	1.86271e-14	1
CDV3	8.01132e-07	0.0733293	0.901	0.797	0.0268716	1
WDR83	1.21693e-12	0.0732866	0.684	0.519	4.08183e-08	1
SLC16A3	4.66493e-18	0.0732804	0.342	0.195	1.56471e-13	1
COPS7A	1.15296e-16	0.073267	0.582	0.4	3.86725e-12	1
WDR33	2.60532e-12	0.0732127	0.706	0.536	8.73876e-08	1
TSC1	5.20953e-20	0.0731809	0.427	0.25	1.74738e-15	1
STAT1	1.37574e-14	0.0731683	0.64	0.459	4.61449e-10	1
SORT1	9.718e-15	0.0731314	0.576	0.404	3.25961e-10	1
KAZALD1	4.38341e-13	0.0731308	0.512	0.363	1.47028e-08	1
PIH1D1	1.08982e-10	0.0731109	0.82	0.675	3.65547e-06	1
SDCBP	3.25284e-16	0.0730485	0.591	0.409	1.09107e-11	1
TMX2	3.24095e-19	0.0730379	0.502	0.317	1.08708e-14	1
CGRRF1	8.65992e-15	0.0730053	0.472	0.314	2.90471e-10	1
SNRNP27	5.54359e-11	0.0729945	0.691	0.54	1.85943e-06	1
AMZ2	1.86893e-12	0.072992	0.742	0.594	6.26878e-08	1
COPS9	1.53211e-07	0.0729474	0.881	0.785	0.00513901	1
GOT1	1.40861e-19	0.0729373	0.458	0.272	4.72477e-15	1
COQ5	1.18154e-18	0.0729317	0.553	0.354	3.96311e-14	1
ZNF91	2.00362e-08	0.0728025	0.831	0.702	0.000672053	1
EIF2S2	5.66295e-08	0.0727991	0.96	0.893	0.00189947	1
MT-ND4L	0.00012858	0.0727482	0.97	0.914	1	1
TBL3	1.21439e-18	0.0727039	0.519	0.327	4.07331e-14	1
INSIG1	1.22535e-11	0.0726904	0.719	0.547	4.11007e-07	1
FAM50B	1.65537e-16	0.0726896	0.478	0.31	5.55245e-12	1
PSMD3	3.08391e-11	0.0726425	0.723	0.575	1.0344e-06	1
ZFYVE21	5.35853e-09	0.072618	0.807	0.671	0.000179736	1
PTTG1IP	6.22699e-09	0.0725877	0.848	0.733	0.000208866	1
LRP11	3.60019e-25	0.0725748	0.324	0.156	1.20758e-20	1
HNRNPK	2.83105e-07	0.0725675	0.969	0.924	0.00949591	1
PSMD11	5.71358e-11	0.0725326	0.732	0.578	1.91645e-06	1
NOL3	6.0913e-19	0.0725282	0.555	0.362	2.04314e-14	1
HSPA13	2.17629e-24	0.0723747	0.263	0.117	7.29972e-20	1
TMED7	1.55619e-17	0.0720477	0.429	0.269	5.21976e-13	1
MAP2	6.76817e-14	0.0719756	0.457	0.308	2.27018e-09	1
ERCC4	2.18986e-22	0.0719473	0.449	0.259	7.34524e-18	1
KCMF1	7.21354e-08	0.0719185	0.851	0.725	0.00241957	1
UNC50	2.16545e-13	0.0718863	0.715	0.537	7.26335e-09	1
RAB6A	1.5134e-11	0.0717771	0.738	0.582	5.07624e-07	1
TSPAN4	1.49502e-29	0.0717422	0.258	0.099	5.01461e-25	1
JAK1	1.64155e-09	0.0717358	0.659	0.518	5.5061e-05	1
HAGH	5.76908e-09	0.0716689	0.911	0.816	0.000193507	1
BAG6	1.95648e-09	0.0714935	0.701	0.546	6.56242e-05	1
FAM210A	2.09132e-13	0.071313	0.478	0.325	7.01469e-09	1
WFS1	5.1646e-28	0.0712715	0.321	0.147	1.73231e-23	1
IFI27L1	8.03126e-19	0.0712292	0.417	0.248	2.69384e-14	1
EMP2	5.92366e-06	0.0711388	0.962	0.923	0.198691	1
PDLIM7	1.29997e-11	0.0711204	0.535	0.389	4.36037e-07	1
TVP23B	3.2417e-27	0.0710511	0.35	0.168	1.08733e-22	1
CACFD1	2.01621e-22	0.0710511	0.397	0.218	6.76278e-18	1
FLII	6.53647e-16	0.0710502	0.595	0.405	2.19246e-11	1
SIRT7	4.45814e-17	0.0710017	0.495	0.319	1.49535e-12	1
RNF11	2.34694e-14	0.0709079	0.528	0.365	7.87211e-10	1
CAPNS1	3.1482e-08	0.0709019	0.905	0.818	0.00105597	1
MAF1	9.6773e-10	0.0708914	0.839	0.727	3.24596e-05	1
VAT1	1.6668e-11	0.0708789	0.533	0.387	5.59079e-07	1
OS9	8.46492e-18	0.0708539	0.514	0.326	2.8393e-13	1
CDC73	8.23074e-10	0.0708436	0.787	0.632	2.76076e-05	1
PPP1R3C	3.07715e-25	0.0708433	0.257	0.111	1.03214e-20	1
CCDC25	2.41913e-07	0.0708195	0.783	0.69	0.00811425	1
VTI1B	1.92983e-06	0.0708123	0.914	0.835	0.0647302	1
SPG21	1.01858e-09	0.0707739	0.845	0.731	3.41653e-05	1
YME1L1	2.32396e-14	0.0706448	0.869	0.737	7.79502e-10	1
BCL7B	1.63607e-08	0.0705533	0.836	0.713	0.000548771	1
HSCB	1.69067e-11	0.0705307	0.672	0.513	5.67085e-07	1
OGDH	3.46864e-22	0.0704981	0.445	0.256	1.16345e-17	1
DNAJB9	1.06941e-16	0.0704375	0.38	0.23	3.58701e-12	1
STK10	2.19083e-23	0.0704363	0.274	0.126	7.34849e-19	1
ATP2B1	1.40824e-06	0.0704153	0.733	0.605	0.0472351	1
TMEM230	9.93635e-09	0.0704075	0.851	0.741	0.000333285	1
APRT	1.02849e-06	0.0703747	0.998	0.985	0.0344977	1
ADAM10	2.71803e-14	0.0703194	0.538	0.375	9.11683e-10	1
AGTRAP	7.5225e-18	0.0703026	0.437	0.273	2.5232e-13	1
CEP350	1.09762e-10	0.0702849	0.716	0.556	3.68163e-06	1
GRK2	3.64508e-13	0.0701786	0.509	0.348	1.22263e-08	1
LRP5	1.60551e-14	0.0700696	0.524	0.36	5.3852e-10	1
PLS1	1.63841e-14	0.0699221	0.521	0.359	5.49556e-10	1
TBC1D23	4.80839e-18	0.0698435	0.416	0.256	1.61283e-13	1
HACD1	1.15886e-21	0.0698302	0.328	0.167	3.88703e-17	1
MRPL15	3.92393e-09	0.0697419	0.627	0.488	0.000131616	1
ARL2BP	3.89171e-11	0.0697235	0.61	0.449	1.30536e-06	1
PLEC	6.49031e-18	0.0696635	0.465	0.291	2.17698e-13	1
POFUT2	2.43981e-24	0.0696345	0.328	0.161	8.18359e-20	1
GTF2E2	9.9753e-16	0.0695949	0.646	0.451	3.34591e-11	1
HUS1	4.98672e-19	0.0695846	0.444	0.27	1.67265e-14	1
VDAC1	2.89089e-06	0.0694055	0.951	0.877	0.0969664	1
CPSF2	1.54034e-12	0.0693789	0.581	0.429	5.16661e-08	1
EDEM1	3.33369e-17	0.0693786	0.363	0.213	1.11819e-12	1
KRTCAP3	2.36932e-06	0.0693721	0.84	0.752	0.0794718	1
GDE1	4.11137e-10	0.0693529	0.658	0.515	1.37903e-05	1
ZDHHC9	3.84608e-21	0.0692242	0.472	0.287	1.29005e-16	1
MIR4435-2HG	0.00131225	0.0692033	0.824	0.743	1	1
MAP2K1	6.21016e-10	0.0691892	0.572	0.425	2.08301e-05	1
INO80C	3.60866e-17	0.0691815	0.46	0.291	1.21042e-12	1
PRPF31	1.90861e-08	0.0690983	0.794	0.664	0.000640187	1
COG3	5.31749e-23	0.0690778	0.374	0.198	1.78359e-18	1
ERBB2	2.04273e-13	0.0689175	0.498	0.335	6.85172e-09	1
EIF4G2	1.70008e-07	0.0689066	0.911	0.811	0.00570242	1
UQCRC1	1.02007e-09	0.0688763	0.733	0.592	3.42151e-05	1
STX17	4.05823e-13	0.0688169	0.568	0.405	1.36121e-08	1
TMEM184A	1.422e-20	0.0687968	0.419	0.245	4.76967e-16	1
CUL2	1.42723e-12	0.0687791	0.62	0.461	4.78721e-08	1
STAM	2.89336e-13	0.0687456	0.536	0.376	9.70491e-09	1
AP1B1	6.90186e-17	0.0687367	0.477	0.31	2.31502e-12	1
ZDHHC12	8.65838e-12	0.0687038	0.816	0.654	2.9042e-07	1
DDX27	3.36196e-09	0.0687002	0.681	0.541	0.000112767	1
2022-09-02	3.06383e-09	0.0686503	0.872	0.757	0.000102767	1
RNF103	8.72717e-19	0.0686357	0.412	0.247	2.92727e-14	1
ZNHIT2	3.30101e-18	0.0686336	0.489	0.314	1.10723e-13	1
TSNAX	1.25019e-13	0.0685796	0.504	0.35	4.19339e-09	1
SHB	4.14271e-22	0.0684466	0.4	0.223	1.38955e-17	1
GNB5	7.25438e-27	0.0684287	0.295	0.128	2.43327e-22	1
RNFT1	4.47337e-12	0.0682717	0.621	0.45	1.50046e-07	1
SPSB3	3.30507e-09	0.0682714	0.749	0.63	0.000110859	1
SPRYD3	4.54848e-15	0.0682065	0.424	0.269	1.52565e-10	1
AP2A1	3.51051e-12	0.0681865	0.636	0.486	1.1775e-07	1
COX5A	5.2935e-09	0.0681262	0.983	0.964	0.000177554	1
ANKIB1	4.14894e-09	0.0681201	0.705	0.559	0.000139164	1
KTI12	2.07797e-22	0.0680085	0.321	0.159	6.96993e-18	1
GSS	1.58362e-13	0.0679939	0.584	0.416	5.31177e-09	1
MYO1E	3.51016e-28	0.0679745	0.271	0.112	1.17738e-23	1
UTP11	1.62083e-10	0.0679505	0.689	0.535	5.43659e-06	1
CHMP1A	5.12339e-12	0.0679402	0.653	0.491	1.71849e-07	1
ZMPSTE24	6.07421e-14	0.0679366	0.514	0.353	2.03741e-09	1
DHRS3	1.08713e-20	0.0678657	0.261	0.123	3.64647e-16	1
SELENOF	9.29478e-10	0.0678051	0.765	0.635	3.11765e-05	1
ILK	2.5029e-17	0.0677951	0.498	0.326	8.39522e-13	1
PDHX	1.73771e-12	0.0677772	0.561	0.4	5.82864e-08	1
MBNL2	8.07866e-17	0.067762	0.452	0.286	2.70974e-12	1
UBE2R2	4.47352e-09	0.0677612	0.667	0.546	0.000150051	1
SLAIN2	1.87732e-15	0.0676804	0.556	0.38	6.29692e-11	1
PTBP3	1.36471e-10	0.0676233	0.689	0.528	4.57751e-06	1
PSMD10	1.39722e-07	0.0676096	0.709	0.58	0.00468656	1
VPS41	2.02739e-14	0.0675924	0.521	0.355	6.80026e-10	1
HHLA3	1.59082e-18	0.0675855	0.46	0.287	5.33593e-14	1
HSD17B10	1.13452e-05	0.0675827	0.872	0.789	0.380541	1
MAFG	7.34482e-20	0.067579	0.456	0.277	2.4636e-15	1
AC093673.1	2.64437e-33	0.0675716	0.272	0.098	8.86975e-29	1
DDAH2	1.34229e-05	0.0675447	0.864	0.783	0.45023	1
NUS1	1.49136e-15	0.0675443	0.409	0.257	5.00231e-11	1
ADAM9	2.49581e-17	0.0675138	0.412	0.252	8.37145e-13	1
UBXN4	2.45249e-06	0.0675014	0.96	0.908	0.0822614	1
CDYL2	1.02433e-19	0.0674722	0.402	0.233	3.43579e-15	1
FAM129B	5.57438e-16	0.0674631	0.374	0.227	1.86976e-11	1
CKMT1B	5.42637e-17	0.0674121	0.411	0.249	1.82011e-12	1
RUVBL2	1.88887e-11	0.0673353	0.668	0.512	6.33564e-07	1
ZNRD1	2.57573e-09	0.0673268	0.741	0.608	8.63951e-05	1
PPM1K	2.91967e-08	0.0673047	0.539	0.421	0.000979315	1
KLF4	3.36128e-24	0.0672248	0.309	0.148	1.12744e-19	1
RBBP6	1.68068e-11	0.0672207	0.757	0.606	5.63735e-07	1
ATPAF2	8.25542e-16	0.0671877	0.505	0.334	2.76903e-11	1
MED19	1.69629e-19	0.0671571	0.514	0.322	5.68969e-15	1
SUB1	3.46585e-07	0.0671419	0.898	0.807	0.0116252	1
GPT2	1.27438e-17	0.067091	0.381	0.225	4.27453e-13	1
MVB12A	7.24477e-10	0.0670017	0.714	0.575	2.43004e-05	1
SLC25A36	4.50414e-09	0.0669953	0.698	0.554	0.000151078	1
NDUFB11	2.75979e-07	0.0669255	0.97	0.96	0.0092569	1
ANAPC10	1.80311e-09	0.066876	0.595	0.451	6.04798e-05	1
SRSF5	6.24511e-07	0.0668515	0.915	0.844	0.0209473	1
CXXC5	1.06102e-08	0.066822	0.753	0.604	0.000355888	1
ERGIC1	3.81351e-09	0.0667464	0.579	0.435	0.000127913	1
MAP2K3	1.71092e-14	0.0667406	0.451	0.296	5.73876e-10	1
STK38L	2.63416e-18	0.0667357	0.287	0.151	8.83549e-14	1
RTL8C	3.20144e-10	0.0666964	0.707	0.569	1.07383e-05	1
[truncated: 2,624 more rows]

## Sheet: Supplemental Table 5.3
Supplemental Table 5.3. The list of differentially expressed genes in MCF-7 MS clusters_Cluster 2.
gene	p_val	avg_logFC	pct.1	pct.2	p_val_adj	cluster
PCLAF	7.27223e-271	1.3966	0.959	0.281	2.43925e-266	2
UBE2C	1.12399e-285	1.30228	0.7	0.063	3.77007e-281	2
TUBA1B	6.05549e-167	1.21346	0.959	0.811	2.03113e-162	2
STMN1	2.4328e-205	1.19245	0.94	0.412	8.1601e-201	2
CENPF	1.32208e-285	1.1657	0.704	0.061	4.43451e-281	2
UBE2S	2.60331e-127	1.14937	0.959	0.757	8.73203e-123	2
H2AFZ	6.14065e-214	1.11949	0.998	0.967	2.0597e-209	2
AURKA	1.04625e-137	1.03263	0.79	0.302	3.50932e-133	2
HMGB2	5.7455e-197	1.02893	0.835	0.25	1.92716e-192	2
MKI67	0	0.991729	0.695	0.038	0	2
TUBB4B	8.05533e-130	0.975032	0.977	0.793	2.70192e-125	2
TOP2A	0	0.97204	0.677	0.038	0	2
CKS2	5.11551e-101	0.936613	0.967	0.76	1.71584e-96	2
CKS1B	5.72798e-149	0.912546	0.885	0.484	1.92128e-144	2
ATAD2	7.93143e-173	0.852947	0.858	0.336	2.66036e-168	2
TUBB	2.32683e-130	0.842875	0.988	0.936	7.80467e-126	2
HIST1H4C	2.90274e-49	0.830813	0.702	0.436	9.73636e-45	2
GINS2	6.45581e-231	0.816916	0.811	0.173	2.16541e-226	2
PTTG1	2.45212e-168	0.802716	0.549	0.074	8.22489e-164	2
TPX2	6.11971e-153	0.795755	0.761	0.248	2.05267e-148	2
UBE2T	6.95426e-178	0.791781	0.895	0.399	2.3326e-173	2
KPNA2	4.94258e-63	0.783875	0.825	0.574	1.65784e-58	2
CCNB1	2.4072e-132	0.782772	0.646	0.177	8.07424e-128	2
CDKN3	1.28345e-205	0.779309	0.735	0.145	4.30494e-201	2
CDK1	9.35807e-251	0.757117	0.665	0.068	3.13888e-246	2
HMGB1	3.842e-152	0.742406	0.996	0.982	1.28868e-147	2
RFC2	1.51277e-147	0.730511	0.883	0.451	5.07413e-143	2
HMGN2	2.32496e-117	0.725841	0.957	0.75	7.79838e-113	2
DLGAP5	4.74787e-296	0.707329	0.56	0.012	1.59253e-291	2
BRIP1	6.09356e-186	0.703582	0.802	0.215	2.0439e-181	2
TMPO	8.29324e-137	0.68301	0.909	0.551	2.78172e-132	2
MCM7	8.75079e-190	0.682558	0.823	0.233	2.93519e-185	2
DEK	1.01886e-127	0.656045	0.944	0.734	3.41746e-123	2
SMC4	6.11713e-133	0.655152	0.87	0.449	2.05181e-128	2
ANP32E	2.68622e-78	0.65397	0.918	0.703	9.01012e-74	2
MAD2L1	1.46404e-205	0.652219	0.79	0.183	4.91068e-201	2
NUSAP1	8.55856e-246	0.644521	0.553	0.03	2.87071e-241	2
NASP	3.25705e-136	0.622544	0.821	0.357	1.09248e-131	2
PCNA	3.9754e-108	0.620106	0.866	0.512	1.33343e-103	2
BIRC5	8.07912e-284	0.617037	0.667	0.045	2.7099e-279	2
HNRNPA2B1	1.15559e-95	0.611125	1	0.971	3.87609e-91	2
CDT1	1.1538e-215	0.603942	0.753	0.14	3.87006e-211	2
DUT	7.23126e-79	0.596122	0.858	0.648	2.42551e-74	2
RRM2	1.29667e-233	0.593427	0.566	0.04	4.34927e-229	2
PBK	2.3584e-293	0.592144	0.64	0.033	7.91056e-289	2
TK1	9.91709e-265	0.588985	0.708	0.076	3.32639e-260	2
SNRNP25	4.52864e-115	0.582036	0.926	0.611	1.51899e-110	2
RPA3	2.10874e-116	0.578305	0.94	0.672	7.07313e-112	2
LSM4	2.41434e-131	0.576912	0.998	0.937	8.09817e-127	2
TUBA1C	2.39591e-52	0.572644	0.918	0.812	8.03636e-48	2
H2AFV	2.99702e-94	0.558814	0.969	0.887	1.00526e-89	2
DTYMK	1.93904e-125	0.556286	0.862	0.426	6.50394e-121	2
HIST1H1D	1.36753e-55	0.55295	0.621	0.304	4.58698e-51	2
RANBP1	1.20867e-94	0.533931	0.957	0.843	4.05411e-90	2
HNRNPAB	1.35659e-96	0.526787	0.988	0.936	4.55026e-92	2
LSM5	3.77856e-100	0.521562	0.977	0.893	1.26741e-95	2
CENPU	1.03774e-268	0.521337	0.683	0.06	3.4808e-264	2
CCNB2	1.15845e-227	0.519225	0.516	0.027	3.88566e-223	2
SGO1	0	0.515127	0.626	0.02	0	2
ZWINT	1.11684e-179	0.507573	0.714	0.154	3.74611e-175	2
H2AFX	2.00123e-79	0.50372	0.848	0.525	6.71252e-75	2
RAN	5.62648e-117	0.502975	0.998	0.971	1.88724e-112	2
TYMS	1.36362e-188	0.496862	0.675	0.118	4.57384e-184	2
TROAP	2.049e-201	0.495186	0.521	0.04	6.87276e-197	2
MCM3	9.864e-113	0.488549	0.663	0.216	3.30858e-108	2
SMC2	4.0857e-132	0.488239	0.759	0.273	1.37042e-127	2
PHGDH	9.96834e-76	0.486257	0.842	0.492	3.34358e-71	2
GMNN	1.56283e-117	0.470628	0.77	0.309	5.24205e-113	2
HELLS	4.09818e-142	0.470075	0.613	0.136	1.37461e-137	2
DNMT1	1.54854e-81	0.46612	0.858	0.583	5.19412e-77	2
SIVA1	1.38053e-80	0.46395	0.967	0.883	4.63058e-76	2
CENPN	8.57619e-160	0.460466	0.716	0.179	2.87662e-155	2
ASPM	1.33572e-179	0.460396	0.426	0.025	4.48028e-175	2
NUCKS1	2.36297e-87	0.458918	0.988	0.984	7.92587e-83	2
HMMR	2.53659e-223	0.457048	0.434	0.009	8.50822e-219	2
SKA2	1.10445e-80	0.455542	0.862	0.544	3.70454e-76	2
CDC20	1.6992e-207	0.45417	0.43	0.014	5.69947e-203	2
RAD21	1.61485e-58	0.452941	0.967	0.868	5.41652e-54	2
TMEM160	5.71164e-87	0.451739	0.957	0.795	1.9158e-82	2
MYBL2	1.22608e-260	0.450541	0.597	0.035	4.11251e-256	2
MND1	1.04164e-110	0.440655	0.726	0.277	3.49388e-106	2
DBF4	3.13025e-87	0.432179	0.751	0.346	1.04995e-82	2
HIST1H1B	2.31572e-127	0.42911	0.372	0.035	7.76739e-123	2
CALM2	1.23879e-47	0.428234	0.953	0.921	4.15515e-43	2
H1FX	4.12218e-51	0.427487	0.955	0.861	1.38266e-46	2
CEP55	1.01335e-266	0.425913	0.525	0.014	3.39896e-262	2
ORC6	7.09761e-206	0.425126	0.693	0.107	2.38068e-201	2
PRR11	8.39367e-166	0.414867	0.416	0.028	2.8154e-161	2
RAD51C	4.01692e-73	0.412732	0.988	0.922	1.34735e-68	2
FANCI	2.99892e-192	0.412711	0.636	0.094	1.0059e-187	2
BUB1	1.04183e-166	0.411314	0.469	0.044	3.49451e-162	2
PRC1	2.57421e-182	0.411165	0.556	0.067	8.63441e-178	2
SNRPA1	7.31063e-54	0.409566	0.936	0.763	2.45213e-49	2
CENPW	4.60046e-212	0.408979	0.619	0.071	1.54309e-207	2
KIF20B	1.58409e-136	0.404803	0.634	0.15	5.31335e-132	2
TACC3	9.08055e-167	0.401475	0.572	0.084	3.0458e-162	2
ARL6IP1	2.10524e-15	0.397292	0.807	0.721	7.0614e-11	2
CENPA	2.91843e-194	0.388708	0.428	0.018	9.78901e-190	2
PGP	8.82565e-69	0.388184	0.969	0.86	2.9603e-64	2
CENPM	1.1031e-217	0.385343	0.613	0.064	3.70003e-213	2
WDR34	1.23015e-63	0.384539	0.856	0.577	4.12618e-59	2
PHF19	3.26362e-106	0.384032	0.66	0.219	1.09468e-101	2
SRSF3	5.35539e-60	0.382822	0.94	0.808	1.7963e-55	2
SNRPB	2.53361e-72	0.38211	0.99	0.952	8.49822e-68	2
NUF2	3.21537e-218	0.378626	0.481	0.022	1.0785e-213	2
ECT2	4.12596e-72	0.376802	0.673	0.311	1.38393e-67	2
LIG1	3.11876e-127	0.375581	0.654	0.177	1.04609e-122	2
UQCC2	6.21332e-63	0.375044	0.947	0.842	2.08407e-58	2
PTMA	4.6193e-70	0.374545	0.988	0.996	1.54941e-65	2
EBP	1.0884e-63	0.371981	0.891	0.629	3.65069e-59	2
FEN1	3.34667e-118	0.371571	0.628	0.171	1.12254e-113	2
SPTSSB	1.94319e-30	0.371033	0.934	0.791	6.51786e-26	2
ANP32B	1.24573e-78	0.37089	0.992	0.978	4.17844e-74	2
SGO2	7.95249e-148	0.369514	0.502	0.07	2.66742e-143	2
TMEM106C	2.04315e-61	0.367646	0.825	0.515	6.85315e-57	2
SRSF7	1.17523e-57	0.367172	0.942	0.83	3.94196e-53	2
ENO1	1.68954e-47	0.366196	0.973	0.919	5.66706e-43	2
JPT1	1.19241e-33	0.365271	0.928	0.874	3.9996e-29	2
CCNA2	2.52313e-226	0.36498	0.459	0.013	8.46308e-222	2
ACTB	3.18113e-43	0.362261	1	0.988	1.06702e-38	2
POLR3K	1.08933e-50	0.362032	0.924	0.834	3.65384e-46	2
MIS18BP1	9.28424e-70	0.360756	0.761	0.399	3.11412e-65	2
SNRPG	1.53936e-56	0.360691	0.963	0.89	5.16333e-52	2
PLK1	4.76181e-154	0.360477	0.387	0.026	1.59721e-149	2
MCM4	7.43018e-114	0.3589	0.642	0.178	2.49223e-109	2
PKMYT1	3.13713e-210	0.358771	0.527	0.038	1.05226e-205	2
LSM3	5.55973e-73	0.358645	0.988	0.954	1.86484e-68	2
ILF2	9.67868e-55	0.358423	0.953	0.85	3.24642e-50	2
SMC1A	1.13591e-49	0.357949	0.831	0.614	3.81006e-45	2
DHFR	4.85333e-97	0.357908	0.621	0.203	1.6279e-92	2
NUDT1	7.39953e-85	0.35588	0.687	0.285	2.48195e-80	2
SLC25A5	2.88996e-76	0.355367	0.99	0.976	9.6935e-72	2
MT2A	9.96121e-45	0.354772	0.553	0.256	3.34119e-40	2
CACYBP	4.32943e-54	0.354727	0.971	0.914	1.45218e-49	2
CARHSP1	1.85386e-54	0.352666	0.866	0.65	6.21823e-50	2
CLSPN	1.09268e-209	0.35206	0.498	0.03	3.66505e-205	2
RBBP7	9.38538e-57	0.351132	0.899	0.708	3.14804e-52	2
MCM6	5.71404e-75	0.347646	0.607	0.239	1.9166e-70	2
NCL	1.15606e-36	0.346651	0.984	0.958	3.87766e-32	2
ESCO2	3.36161e-216	0.343374	0.516	0.033	1.12755e-211	2
PTGES3	2.99837e-51	0.342785	0.986	0.917	1.00571e-46	2
KIF23	6.18918e-171	0.341697	0.504	0.054	2.07597e-166	2
DDX39A	2.05496e-53	0.341668	0.8	0.499	6.89276e-49	2
HNRNPA3	4.71553e-43	0.340946	0.944	0.873	1.58168e-38	2
CMC2	5.9984e-53	0.34031	0.916	0.797	2.01198e-48	2
CDC6	1.17592e-167	0.336967	0.492	0.051	3.94427e-163	2
AP2S1	1.76087e-57	0.335256	0.992	0.963	5.9063e-53	2
KIF4A	9.44869e-211	0.334295	0.434	0.013	3.16928e-206	2
CBX5	4.8476e-62	0.33189	0.757	0.439	1.62598e-57	2
ASF1B	5.68531e-189	0.331162	0.527	0.049	1.90697e-184	2
HMGB3	1.44473e-35	0.330799	0.708	0.445	4.84592e-31	2
E2F1	1.82498e-178	0.329873	0.531	0.057	6.12136e-174	2
PSMC3	2.97806e-50	0.329471	0.916	0.793	9.989e-46	2
SNRPD1	1.04605e-52	0.329283	0.961	0.865	3.50867e-48	2
SPC25	6.13538e-238	0.326613	0.442	0.006	2.05793e-233	2
TECR	1.9922e-44	0.326412	0.967	0.871	6.68222e-40	2
SNRPF	2.35001e-51	0.325873	0.951	0.881	7.88241e-47	2
YBX1	9.71809e-60	0.325679	0.998	0.986	3.25964e-55	2
DCTPP1	4.62614e-47	0.325216	0.924	0.784	1.5517e-42	2
ITGB3BP	1.60853e-80	0.323309	0.706	0.307	5.39534e-76	2
TTF2	2.08258e-54	0.322039	0.767	0.475	6.98539e-50	2
DNAJC9	5.14245e-72	0.32195	0.689	0.318	1.72488e-67	2
HMGN1	2.58599e-55	0.320703	0.996	0.976	8.67392e-51	2
RFC4	1.83124e-94	0.320455	0.669	0.236	6.14236e-90	2
BUB3	3.16988e-36	0.31963	0.862	0.688	1.06324e-31	2
C3orf14	1.94393e-38	0.3195	0.963	0.921	6.52034e-34	2
CKLF	4.43068e-50	0.319331	0.837	0.599	1.48614e-45	2
SNRPD3	7.61484e-48	0.316211	0.967	0.905	2.55417e-43	2
TCTEX1D2	4.00952e-38	0.316027	0.874	0.718	1.34487e-33	2
VKORC1	3.19219e-43	0.314318	0.918	0.791	1.07073e-38	2
BRCA2	2.44249e-177	0.312411	0.486	0.042	8.19261e-173	2
CBX3	2.29903e-56	0.311512	0.981	0.953	7.71139e-52	2
LMNB1	1.02408e-138	0.311499	0.508	0.078	3.43498e-134	2
TUBG1	2.57654e-69	0.310918	0.708	0.353	8.64222e-65	2
TPI1	3.08719e-56	0.310772	0.981	0.961	1.0355e-51	2
CKAP5	4.86448e-31	0.309266	0.753	0.56	1.63164e-26	2
CD47	5.83726e-34	0.307596	0.924	0.826	1.95794e-29	2
LAGE3	7.36161e-42	0.306282	0.963	0.858	2.46923e-37	2
FAM111B	4.954e-207	0.306207	0.422	0.012	1.66167e-202	2
MZT1	1.02776e-40	0.305943	0.772	0.524	3.44731e-36	2
TAGLN2	3.04427e-36	0.305476	0.901	0.783	1.02111e-31	2
ANLN	4.22337e-157	0.305115	0.43	0.036	1.4166e-152	2
HINT1	3.72582e-45	0.304566	0.992	0.977	1.24972e-40	2
BUD23	3.35807e-40	0.304377	0.986	0.96	1.12636e-35	2
PLP2	4.11187e-43	0.303136	0.912	0.778	1.3792e-38	2
EIF5A	1.32611e-30	0.302601	0.932	0.836	4.44805e-26	2
CENPX	1.29115e-42	0.302114	0.951	0.864	4.33076e-38	2
ECHS1	1.2761e-36	0.301705	0.981	0.92	4.28028e-32	2
RAD51AP1	2.96339e-237	0.300715	0.51	0.02	9.93979e-233	2
RPL39L	1.11689e-76	0.300165	0.702	0.311	3.74627e-72	2
CENPK	1.99e-189	0.300026	0.519	0.046	6.67485e-185	2
HSPD1	5.81724e-44	0.298743	0.998	0.983	1.95122e-39	2
CENPE	2.25236e-169	0.298329	0.377	0.016	7.55486e-165	2
USP1	1.2482e-50	0.29738	0.755	0.471	4.18672e-46	2
PRKDC	8.40943e-43	0.296761	0.848	0.665	2.82069e-38	2
RNASEH2C	1.20013e-48	0.295161	0.949	0.856	4.02547e-44	2
PFN1	5.28821e-59	0.294876	0.996	0.979	1.77377e-54	2
RHEB	2.31655e-33	0.294814	0.914	0.802	7.77016e-29	2
PA2G4	6.20398e-41	0.293078	0.949	0.883	2.08094e-36	2
BCL2L12	1.63975e-57	0.292659	0.681	0.348	5.50005e-53	2
ALYREF	9.16184e-47	0.292628	0.842	0.62	3.07307e-42	2
BRI3BP	1.1292e-42	0.291391	0.821	0.583	3.78755e-38	2
TOMM40	1.63953e-42	0.290899	0.901	0.763	5.49932e-38	2
CENPH	3.02197e-118	0.290038	0.564	0.125	1.01363e-113	2
HAT1	2.76108e-46	0.289519	0.792	0.529	9.26121e-42	2
TFF3	1.78133e-24	0.285201	0.677	0.429	5.97494e-20	2
BARD1	1.38133e-96	0.284136	0.588	0.166	4.63327e-92	2
CALM3	3.89544e-31	0.28325	0.947	0.869	1.30661e-26	2
SLBP	1.35098e-38	0.282695	0.778	0.547	4.53146e-34	2
GCHFR	5.93608e-38	0.282419	0.693	0.414	1.99108e-33	2
YWHAB	3.22697e-37	0.281373	0.977	0.947	1.08239e-32	2
POLE4	1.50581e-32	0.278756	0.872	0.698	5.05077e-28	2
NME1	6.70686e-33	0.278599	0.971	0.913	2.24962e-28	2
PPIA	7.35396e-59	0.278332	1	1	2.46666e-54	2
TPM3	6.34439e-32	0.277996	0.986	0.947	2.12804e-27	2
PPM1G	6.33652e-40	0.277368	0.949	0.908	2.1254e-35	2
ATP5IF1	8.35997e-34	0.277323	0.973	0.939	2.8041e-29	2
PSMA4	9.00473e-41	0.275813	0.984	0.948	3.02037e-36	2
NEK2	5.44691e-190	0.274725	0.362	0.006	1.827e-185	2
CCT5	2.40062e-39	0.273524	0.953	0.859	8.05215e-35	2
LY6E	1.7368e-28	0.27223	0.963	0.899	5.82559e-24	2
CHEK1	1.78196e-107	0.272184	0.504	0.108	5.97705e-103	2
PTMS	4.26749e-19	0.271816	0.776	0.569	1.4314e-14	2
LDHA	6.84733e-34	0.271665	0.969	0.903	2.29673e-29	2
CDCA8	2.35306e-172	0.269122	0.442	0.031	7.89264e-168	2
CDCA3	1.21658e-153	0.267843	0.337	0.013	4.08067e-149	2
ECI1	2.08772e-38	0.26734	0.969	0.894	7.00265e-34	2
PARPBP	1.99047e-95	0.264819	0.523	0.129	6.67644e-91	2
DEPDC1	2.13429e-172	0.264745	0.395	0.019	7.15882e-168	2
MCM10	8.8319e-198	0.264702	0.387	0.008	2.96239e-193	2
HNRNPR	1.59598e-35	0.2644	0.922	0.799	5.35325e-31	2
CHCHD2	2.54651e-41	0.264096	1	0.998	8.54151e-37	2
YWHAH	6.87713e-36	0.26308	0.842	0.625	2.30673e-31	2
NSD2	6.64797e-54	0.261272	0.673	0.34	2.22986e-49	2
NCAPG2	1.69042e-167	0.261051	0.463	0.04	5.67001e-163	2
SRSF2	2.06851e-38	0.260565	0.872	0.702	6.93821e-34	2
DSCC1	8.61338e-177	0.260456	0.477	0.039	2.8891e-172	2
KIF22	5.49482e-35	0.260239	0.794	0.561	1.84307e-30	2
ZDHHC12	2.69799e-29	0.260056	0.846	0.696	9.04961e-25	2
BRCA1	4.18557e-163	0.259946	0.457	0.04	1.40393e-158	2
IDH2	7.93481e-34	0.25974	0.977	0.935	2.66149e-29	2
UFD1	9.91245e-34	0.259522	0.924	0.791	3.32483e-29	2
PPP1CA	1.07489e-36	0.259433	0.949	0.865	3.60539e-32	2
XRCC6	7.58948e-34	0.258734	0.905	0.756	2.54566e-29	2
COMMD4	2.91093e-34	0.258314	0.866	0.7	9.76384e-30	2
GGH	3.52229e-54	0.257115	0.619	0.283	1.18145e-49	2
C1orf35	1.07622e-35	0.256889	0.944	0.863	3.60987e-31	2
NDC80	3.73423e-215	0.256065	0.385	0.002	1.25253e-210	2
PSIP1	2.16278e-60	0.255086	0.64	0.285	7.25439e-56	2
HP1BP3	1.40713e-27	0.254103	0.819	0.642	4.7198e-23	2
HSP90B1	4.56722e-26	0.253959	0.973	0.932	1.53194e-21	2
ETFB	3.21646e-32	0.252703	0.981	0.933	1.07887e-27	2
ERH	1.39871e-41	0.252106	0.977	0.96	4.69155e-37	2
PGAM1	2.6859e-30	0.251992	0.938	0.834	9.00906e-26	2
SLC2A4RG	9.50358e-39	0.251676	0.811	0.57	3.18769e-34	2
MRPL51	7.74503e-32	0.250582	0.963	0.924	2.59784e-27	2
HNRNPM	3.29772e-32	0.249646	0.833	0.625	1.10612e-27	2
PARP1	3.14814e-33	0.248331	0.895	0.776	1.05595e-28	2
SYNCRIP	2.46745e-32	0.246691	0.862	0.695	8.27631e-28	2
MCM5	1.57647e-106	0.246093	0.457	0.083	5.2878e-102	2
DCXR	2.08371e-24	0.246078	0.949	0.865	6.98919e-20	2
CFL1	1.03876e-47	0.245819	0.994	0.992	3.48419e-43	2
AURKB	2.99567e-174	0.245066	0.379	0.014	1.00481e-169	2
PSMA7	9.2039e-35	0.244478	0.996	0.987	3.08717e-30	2
PKM	9.20504e-30	0.244317	0.984	0.959	3.08755e-25	2
GTSE1	5.55765e-167	0.244073	0.342	0.009	1.86415e-162	2
RRM1	1.64911e-52	0.244057	0.593	0.27	5.53143e-48	2
LXN	2.66345e-15	0.243505	0.979	0.944	8.93375e-11	2
MIS18A	3.60512e-59	0.243491	0.623	0.277	1.20923e-54	2
NCAPD3	3.06288e-72	0.24317	0.578	0.211	1.02735e-67	2
ATP5MC3	4.94737e-33	0.242261	0.988	0.971	1.65945e-28	2
HSP90AA1	7.76487e-39	0.242099	0.996	0.992	2.60449e-34	2
SEPHS1	4.78118e-30	0.241567	0.84	0.629	1.6037e-25	2
SPC24	8.4984e-175	0.241127	0.42	0.024	2.85053e-170	2
BAZ1B	2.47647e-25	0.240794	0.942	0.887	8.30657e-21	2
KMT5A	1.59286e-36	0.240683	0.718	0.439	5.34277e-32	2
PAICS	2.40472e-31	0.239847	0.837	0.651	8.06591e-27	2
PRDX2	3.0222e-40	0.239776	1	0.994	1.01371e-35	2
CDCA5	2.76615e-187	0.239614	0.442	0.025	9.27821e-183	2
SHCBP1	5.13663e-192	0.239195	0.422	0.018	1.72293e-187	2
TIMM10	9.94055e-29	0.238006	0.862	0.679	3.33426e-24	2
HNRNPH1	5.19416e-20	0.237455	0.912	0.779	1.74223e-15	2
MTHFD2	2.2722e-29	0.237322	0.796	0.596	7.62141e-25	2
SET	3.97771e-35	0.237281	0.994	0.984	1.3342e-30	2
KIF2C	1.57752e-190	0.236309	0.37	0.007	5.29133e-186	2
ACTL6A	1.25729e-33	0.236194	0.798	0.566	4.21721e-29	2
HIST2H2AC	1.76025e-10	0.235836	0.597	0.492	5.90422e-06	2
BANF1	2.93568e-37	0.235643	0.988	0.963	9.84685e-33	2
HPRT1	5.96539e-34	0.235403	0.735	0.509	2.00091e-29	2
C20orf27	6.88992e-31	0.23511	0.895	0.742	2.31102e-26	2
TMEM54	7.44077e-32	0.234414	0.893	0.709	2.49578e-27	2
TEDC1	1.67448e-79	0.233351	0.613	0.214	5.61655e-75	2
BOLA3	4.01806e-28	0.232314	0.903	0.764	1.34774e-23	2
DDX46	3.25094e-30	0.232123	0.864	0.702	1.09043e-25	2
ATP5MF	2.42195e-35	0.232078	0.988	0.978	8.12372e-31	2
MTHFD1	1.38121e-46	0.231626	0.63	0.322	4.63284e-42	2
HNRNPH3	1.19647e-25	0.23157	0.918	0.808	4.01319e-21	2
CYBA	7.23322e-29	0.231398	0.994	0.98	2.42617e-24	2
RAD23A	1.05081e-29	0.231156	0.969	0.944	3.52462e-25	2
PSME2	1.591e-30	0.23083	0.92	0.768	5.33654e-26	2
SUPT16H	3.07887e-26	0.230669	0.881	0.758	1.03271e-21	2
RMI2	1.41601e-141	0.230484	0.477	0.06	4.74957e-137	2
YWHAQ	1.66279e-28	0.230456	0.885	0.76	5.57734e-24	2
POLD3	3.48959e-47	0.230001	0.603	0.285	1.17048e-42	2
KNSTRN	8.87321e-87	0.229281	0.383	0.07	2.97625e-82	2
MXD3	5.22447e-105	0.229196	0.372	0.049	1.75239e-100	2
ADI1	2.72857e-27	0.229177	0.813	0.596	9.15217e-23	2
PPIH	2.19017e-40	0.229156	0.671	0.382	7.34628e-36	2
COX6C	1.0752e-13	0.228951	1	0.999	3.60643e-09	2
HMCES	2.44653e-35	0.228261	0.767	0.523	8.20614e-31	2
VRK1	3.23571e-65	0.227539	0.58	0.217	1.08532e-60	2
SNRPE	4.27379e-28	0.227266	0.969	0.941	1.43351e-23	2
HDGF	1.78128e-18	0.226471	0.957	0.926	5.97476e-14	2
EXOSC8	1.03845e-45	0.22571	0.634	0.326	3.48316e-41	2
THOC7	2.04592e-39	0.224349	0.994	0.975	6.86243e-35	2
PAXX	3.67894e-28	0.223979	0.901	0.805	1.23399e-23	2
POLR2K	8.45413e-31	0.223173	0.99	0.974	2.83568e-26	2
CDCA2	1.35199e-122	0.222587	0.397	0.046	4.53484e-118	2
ELOC	1.53354e-26	0.222404	0.959	0.866	5.14381e-22	2
ARHGAP11A	2.18698e-122	0.222073	0.356	0.032	7.33557e-118	2
HMG20B	2.50174e-21	0.222039	0.722	0.525	8.39134e-17	2
C12orf75	8.5746e-37	0.222029	0.636	0.354	2.87609e-32	2
S100A10	1.17785e-22	0.221621	0.996	0.984	3.95076e-18	2
SMC3	2.86497e-27	0.221574	0.786	0.596	9.60967e-23	2
CKAP2	7.37775e-33	0.220938	0.541	0.288	2.47465e-28	2
TTK	1.49274e-152	0.220834	0.377	0.023	5.00693e-148	2
SAE1	3.95158e-35	0.220751	0.654	0.384	1.32544e-30	2
NR2C2AP	1.03116e-37	0.220401	0.679	0.386	3.45873e-33	2
GPSM2	3.81351e-32	0.220269	0.459	0.219	1.27913e-27	2
MASTL	5.70724e-115	0.219818	0.438	0.067	1.91432e-110	2
CBX1	3.41e-26	0.219134	0.842	0.706	1.14378e-21	2
RACGAP1	5.62768e-94	0.218845	0.397	0.069	1.88764e-89	2
NUDC	6.47931e-25	0.218659	0.907	0.797	2.17329e-20	2
UNG	8.44393e-22	0.218486	0.64	0.447	2.83226e-17	2
GLRX5	7.28312e-31	0.217941	0.981	0.92	2.4429e-26	2
RSRC1	1.77563e-24	0.217507	0.866	0.725	5.95581e-20	2
NAE1	2.01312e-29	0.21723	0.807	0.608	6.75241e-25	2
EZH2	4.34076e-76	0.216979	0.504	0.147	1.45598e-71	2
HNRNPA1	3.10136e-20	0.216782	0.99	0.971	1.04026e-15	2
EIF4EBP1	1.00115e-26	0.216275	0.885	0.752	3.35806e-22	2
EMP2	1.37856e-25	0.21591	0.963	0.934	4.62397e-21	2
DNPH1	3.379e-26	0.215487	0.953	0.899	1.13338e-21	2
TXN	2.82295e-30	0.215343	0.988	0.979	9.46874e-26	2
MSH2	1.28173e-40	0.214905	0.626	0.331	4.29919e-36	2
HNRNPU	9.58075e-21	0.214787	0.971	0.918	3.21357e-16	2
DPY30	6.67115e-26	0.214671	0.953	0.873	2.23764e-21	2
PIH1D1	1.99734e-25	0.214605	0.856	0.711	6.69948e-21	2
PARP2	2.78889e-40	0.213592	0.58	0.29	9.35449e-36	2
NDUFAB1	2.20646e-26	0.213378	0.977	0.943	7.4009e-22	2
PDIA6	5.61341e-23	0.213056	0.949	0.896	1.88285e-18	2
PSMG1	5.00997e-29	0.212961	0.761	0.545	1.68045e-24	2
SLC1A5	4.05375e-30	0.212921	0.809	0.566	1.35971e-25	2
GSPT1	2.91821e-20	0.212395	0.965	0.912	9.78827e-16	2
SSRP1	1.15286e-31	0.212343	0.691	0.451	3.86694e-27	2
DIAPH3	4.44332e-158	0.21211	0.372	0.019	1.49038e-153	2
GGCT	7.60324e-30	0.211886	0.973	0.931	2.55028e-25	2
PPP1R14B	5.55074e-23	0.211601	0.979	0.943	1.86183e-18	2
LSM2	2.09733e-27	0.211157	0.907	0.828	7.03486e-23	2
FBXO5	7.94562e-138	0.21105	0.358	0.025	2.66512e-133	2
XRCC5	6.08626e-22	0.210949	0.922	0.898	2.04145e-17	2
SFPQ	1.29977e-17	0.210874	0.901	0.799	4.35969e-13	2
RFC3	9.7257e-88	0.210739	0.428	0.091	3.26219e-83	2
PDCD5	2.0798e-23	0.210725	0.907	0.816	6.97605e-19	2
WWOX	4.49714e-24	0.207992	0.794	0.591	1.50843e-19	2
KRT18	3.844e-23	0.207978	1	1	1.28936e-18	2
HSPE1	7.91036e-24	0.207929	0.99	0.977	2.65329e-19	2
PAFAH1B3	2.35266e-24	0.207559	0.926	0.832	7.89128e-20	2
PSMA3	6.00803e-25	0.207517	0.94	0.873	2.01521e-20	2
SUMO3	3.9358e-26	0.20746	0.959	0.904	1.32015e-21	2
RBM17	1.50502e-24	0.207234	0.895	0.8	5.04815e-20	2
NME4	1.96698e-25	0.206849	0.986	0.969	6.59766e-21	2
HES4	2.04956e-22	0.206257	0.874	0.755	6.87462e-18	2
PRADC1	1.99813e-39	0.20616	0.638	0.347	6.70213e-35	2
CDK2AP2	8.73041e-27	0.20606	0.934	0.798	2.92835e-22	2
GINS1	7.76096e-131	0.20599	0.412	0.045	2.60318e-126	2
KIF14	1.32335e-116	0.205846	0.259	0.01	4.43877e-112	2
PRELID1	1.67985e-26	0.205842	0.977	0.977	5.63454e-22	2
ATP5MC1	6.15615e-22	0.205357	0.951	0.895	2.0649e-17	2
AP2M1	2.63768e-23	0.204707	0.971	0.926	8.84729e-19	2
UBB	3.11929e-20	0.204466	0.994	0.986	1.04627e-15	2
POP7	1.80118e-26	0.204448	0.965	0.898	6.04152e-22	2
CRNDE	1.80173e-25	0.204399	0.809	0.623	6.04338e-21	2
ATP5ME	1.22716e-24	0.20339	0.971	0.966	4.11613e-20	2
TMEM107	3.57257e-47	0.202827	0.603	0.279	1.19831e-42	2
CHAF1A	1.6308e-100	0.20254	0.442	0.081	5.47004e-96	2
UQCRFS1	1.17354e-26	0.202154	0.973	0.933	3.9363e-22	2
KIF11	1.55413e-127	0.201353	0.368	0.033	5.21286e-123	2
PCMT1	1.64863e-22	0.201273	0.854	0.692	5.52985e-18	2
ANAPC5	3.41851e-22	0.201203	0.897	0.785	1.14664e-17	2
CCT2	6.4663e-23	0.201062	0.951	0.895	2.16893e-18	2
CCDC34	4.75674e-49	0.200971	0.586	0.268	1.59551e-44	2
INAFM1	3.99313e-32	0.200952	0.613	0.348	1.33937e-27	2
GPAA1	6.84638e-28	0.200728	0.87	0.692	2.29641e-23	2
NUDT5	1.03931e-24	0.200651	0.936	0.854	3.48605e-20	2
UBA2	1.50193e-24	0.200375	0.825	0.682	5.03777e-20	2
SRP9	6.40396e-23	0.200097	0.932	0.87	2.14802e-18	2
DYNLL1	1.53893e-31	0.200089	0.994	0.99	5.16189e-27	2
POLD2	2.15433e-30	0.199796	0.716	0.476	7.22605e-26	2
SERBP1	1.86603e-26	0.199539	0.988	0.961	6.25904e-22	2
TPD52L1	4.17132e-22	0.199289	0.924	0.813	1.39914e-17	2
YY1	2.91272e-25	0.19916	0.955	0.902	9.76985e-21	2
TSTD1	4.37692e-21	0.199031	0.988	0.956	1.46811e-16	2
PPP1CC	1.29264e-25	0.197552	0.737	0.516	4.33577e-21	2
GLO1	2.49773e-26	0.197418	0.932	0.826	8.37788e-22	2
SAPCD2	1.66331e-43	0.196391	0.473	0.192	5.57907e-39	2
HINT2	3.60677e-23	0.195695	0.716	0.49	1.20978e-18	2
BLM	5.18662e-160	0.195648	0.379	0.02	1.7397e-155	2
BID	1.28082e-21	0.194494	0.866	0.73	4.29614e-17	2
PDXK	6.9919e-16	0.193737	0.938	0.867	2.34522e-11	2
OAZ1	1.22957e-25	0.193714	0.996	0.994	4.12422e-21	2
ARPC1A	7.80161e-26	0.19371	0.967	0.92	2.61681e-21	2
CCNF	4.94358e-58	0.193171	0.389	0.108	1.65818e-53	2
LRR1	7.48391e-54	0.193083	0.519	0.205	2.51025e-49	2
PSMB3	2.53097e-19	0.193062	0.924	0.856	8.48937e-15	2
VPS29	3.49079e-21	0.192873	0.864	0.741	1.17088e-16	2
ARPC1B	2.6341e-15	0.192687	0.942	0.892	8.83528e-11	2
GPN3	1.58974e-33	0.192024	0.689	0.418	5.33229e-29	2
CDC45	2.25536e-159	0.191931	0.342	0.012	7.56493e-155	2
GRK6	2.2542e-26	0.191328	0.728	0.518	7.56105e-22	2
CCND1	8.48318e-16	0.191151	0.959	0.895	2.84543e-11	2
RFC5	5.87636e-67	0.190371	0.494	0.152	1.97105e-62	2
PRDX4	1.66631e-20	0.189924	0.955	0.866	5.58913e-16	2
ACYP1	1.69072e-38	0.189834	0.588	0.302	5.67101e-34	2
RNF168	1.59969e-21	0.189622	0.667	0.469	5.36569e-17	2
CDKN2D	5.01186e-27	0.188639	0.494	0.269	1.68108e-22	2
CALR	1.52357e-19	0.188355	0.986	0.959	5.11036e-15	2
HNRNPD	3.61453e-23	0.187302	0.726	0.498	1.21239e-18	2
BEX3	1.78587e-17	0.187223	0.973	0.956	5.99016e-13	2
EIF2S1	8.07666e-21	0.186895	0.862	0.732	2.70907e-16	2
PSMD2	4.08225e-19	0.186646	0.897	0.796	1.36927e-14	2
FUS	3.15956e-15	0.186579	0.92	0.832	1.05978e-10	2
ILF3	1.33557e-20	0.186468	0.872	0.734	4.47976e-16	2
HJURP	2.05656e-138	0.186258	0.3	0.01	6.8981e-134	2
CYCS	1.6212e-24	0.186178	0.957	0.89	5.43784e-20	2
PRMT1	3.00731e-17	0.185947	0.951	0.855	1.00871e-12	2
SLC25A39	4.77715e-21	0.185891	0.984	0.959	1.60235e-16	2
MRPL13	7.07511e-20	0.185836	0.916	0.805	2.37313e-15	2
COX8A	1.37109e-19	0.185042	0.988	0.983	4.59891e-15	2
SDF2L1	1.33802e-18	0.18468	0.809	0.645	4.48797e-14	2
RAB8A	1.34522e-18	0.184369	0.831	0.662	4.51214e-14	2
MRPS11	9.57419e-20	0.184284	0.903	0.795	3.21137e-15	2
TPRKB	1.32687e-22	0.184093	0.745	0.543	4.45059e-18	2
PIGX	1.02841e-21	0.183965	0.786	0.638	3.4495e-17	2
ANAPC11	4.844e-19	0.183564	0.973	0.942	1.62477e-14	2
PMF1	1.27022e-20	0.183555	0.809	0.632	4.26057e-16	2
RALY	7.22592e-22	0.183469	0.835	0.65	2.42372e-17	2
STIP1	2.08063e-16	0.183361	0.883	0.768	6.97886e-12	2
UBALD2	5.2174e-25	0.183215	0.574	0.336	1.75002e-20	2
BCL7B	1.2979e-24	0.182908	0.897	0.737	4.35341e-20	2
MRPS25	2.67927e-20	0.182353	0.909	0.803	8.9868e-16	2
NCAPH	1.0389e-196	0.182326	0.36	0.003	3.48468e-192	2
WDHD1	1.49745e-89	0.18213	0.405	0.076	5.02274e-85	2
KNL1	4.41571e-155	0.18213	0.315	0.008	1.48112e-150	2
AGR2	2.87211e-12	0.182026	0.475	0.307	9.63364e-08	2
LYAR	4.50116e-31	0.181829	0.673	0.401	1.50978e-26	2
CNIH4	5.8108e-17	0.181742	0.872	0.741	1.94906e-12	2
FBP1	1.80954e-16	0.181572	0.992	0.963	6.06957e-12	2
MCUB	2.99005e-25	0.181545	0.743	0.523	1.00292e-20	2
NDUFB10	2.38968e-23	0.181286	0.973	0.978	8.01547e-19	2
GCSH	5.52521e-18	0.181235	0.955	0.887	1.85327e-13	2
HSPA8	4.64841e-15	0.181234	0.99	0.98	1.55917e-10	2
RUVBL2	1.5277e-20	0.181046	0.745	0.543	5.1242e-16	2
TMSB10	2.86147e-19	0.180882	1	1	9.59794e-15	2
KIFC1	6.56533e-160	0.180792	0.358	0.015	2.20214e-155	2
SLC39A6	6.8161e-14	0.180385	0.986	0.972	2.28626e-09	2
ZMYND19	6.5444e-18	0.180263	0.833	0.693	2.19512e-13	2
SOD1	1.83225e-24	0.180134	0.996	0.98	6.14574e-20	2
C21orf58	6.91423e-51	0.180004	0.418	0.136	2.31917e-46	2
PHB	1.26689e-18	0.179457	0.957	0.914	4.24939e-14	2
H3F3A	3.24982e-27	0.179125	1	0.997	1.09005e-22	2
REEP4	2.7712e-25	0.17856	0.572	0.336	9.29517e-21	2
2022-09-07	7.60434e-17	0.178038	0.842	0.709	2.55065e-12	2
CSE1L	5.58338e-30	0.177954	0.64	0.39	1.87278e-25	2
RBM8A	3.59905e-19	0.177885	0.967	0.917	1.2072e-14	2
SNRPC	1.16392e-15	0.177249	0.905	0.787	3.90401e-11	2
KPNB1	1.96517e-22	0.177218	0.815	0.625	6.59157e-18	2
CCT7	1.28578e-18	0.177055	0.955	0.908	4.31276e-14	2
DHX9	1.70016e-21	0.176452	0.763	0.549	5.70269e-17	2
BLOC1S1	5.17571e-22	0.176335	0.922	0.788	1.73604e-17	2
ARL3	2.99454e-21	0.175073	0.796	0.615	1.00443e-16	2
CALM1	4.42046e-22	0.174867	0.994	0.994	1.48271e-17	2
TBCB	1.96152e-18	0.174287	0.926	0.84	6.57933e-14	2
FANCD2	8.25346e-106	0.174159	0.387	0.053	2.76838e-101	2
NHP2	1.29124e-24	0.173936	0.994	0.992	4.33107e-20	2
HIRIP3	6.25158e-54	0.173804	0.428	0.135	2.0969e-49	2
SLIRP	3.31329e-12	0.173793	0.907	0.809	1.11134e-07	2
NAXE	1.4981e-17	0.173232	0.901	0.808	5.02493e-13	2
HIST1H1E	2.43068e-11	0.173162	0.442	0.297	8.153e-07	2
MSH6	1.22426e-16	0.17288	0.568	0.397	4.10642e-12	2
MRFAP1	3.48378e-13	0.172831	0.984	0.97	1.16853e-08	2
IMMT	3.37862e-19	0.17263	0.858	0.714	1.13326e-14	2
ARMT1	1.32918e-13	0.172431	0.899	0.805	4.45833e-09	2
MAGOHB	4.6424e-25	0.172015	0.716	0.472	1.55716e-20	2
TFDP1	8.51109e-30	0.171964	0.529	0.285	2.85479e-25	2
DBI	6.5399e-24	0.171769	0.998	0.988	2.19361e-19	2
MRPL11	1.33946e-17	0.171763	0.887	0.752	4.49282e-13	2
NDUFA13	1.37647e-17	0.171649	0.99	0.968	4.61694e-13	2
MRPL17	1.42793e-18	0.171391	0.835	0.701	4.78957e-14	2
MZT2B	4.79104e-24	0.171238	0.998	0.994	1.60701e-19	2
HNRNPF	1.83171e-17	0.171189	0.959	0.933	6.14392e-13	2
MRPS16	8.95786e-18	0.170961	0.951	0.852	3.00465e-13	2
AKT1	6.66094e-19	0.170924	0.819	0.648	2.23421e-14	2
EMC9	1.83505e-24	0.170916	0.558	0.335	6.15511e-20	2
ISYNA1	3.39538e-19	0.170885	0.866	0.708	1.13888e-14	2
POLE3	1.16746e-23	0.170747	0.753	0.531	3.91591e-19	2
UBE2N	3.0444e-20	0.170689	0.856	0.72	1.02115e-15	2
HADH	1.97527e-17	0.170603	0.815	0.668	6.62546e-13	2
ACAT2	5.17694e-26	0.170461	0.634	0.387	1.73645e-21	2
CIT	1.32398e-123	0.170132	0.272	0.01	4.44091e-119	2
CHCHD3	6.21169e-22	0.169987	0.708	0.495	2.08352e-17	2
YWHAE	1.38331e-18	0.169836	0.959	0.9	4.63989e-14	2
FKBP8	2.9149e-15	0.169127	0.969	0.932	9.77715e-11	2
MRPL14	2.2953e-16	0.169074	0.934	0.878	7.69888e-12	2
CTNNAL1	4.85691e-58	0.168897	0.409	0.117	1.6291e-53	2
NOLC1	3.17657e-18	0.168799	0.718	0.538	1.06548e-13	2
PSMC5	1.19981e-16	0.168334	0.944	0.887	4.02441e-12	2
XPO1	3.09809e-18	0.168177	0.759	0.595	1.03916e-13	2
COX7B	1.00067e-16	0.16814	0.984	0.965	3.35645e-12	2
SRSF9	7.62836e-24	0.167893	0.988	0.975	2.5587e-19	2
ARPC5L	8.54917e-17	0.167296	0.922	0.846	2.86756e-12	2
LRRC75A	4.13673e-06	0.167255	0.65	0.562	0.138754	2
AP1S1	1.25717e-18	0.167056	0.988	0.964	4.21681e-14	2
PCNT	1.90223e-29	0.166966	0.537	0.295	6.38046e-25	2
MDH1	9.26914e-19	0.166378	0.961	0.894	3.10905e-14	2
TFRC	7.00749e-13	0.166355	0.739	0.583	2.35045e-08	2
TOPBP1	3.04283e-25	0.165814	0.588	0.359	1.02062e-20	2
FOXM1	1.56762e-117	0.165642	0.346	0.032	5.25811e-113	2
NQO1	4.05662e-13	0.165637	0.988	0.979	1.36067e-08	2
GADD45GIP1	4.75842e-15	0.165585	0.957	0.923	1.59607e-10	2
STUB1	9.37371e-19	0.165283	0.971	0.971	3.14413e-14	2
WBP11	1.97501e-20	0.164944	0.77	0.593	6.62457e-16	2
CYC1	6.61317e-18	0.164853	0.938	0.883	2.21819e-13	2
TFF1	3.40316e-13	0.164826	0.963	0.892	1.14149e-08	2
AC099850.1	1.51695e-40	0.164771	0.457	0.191	5.08816e-36	2
GSTO1	3.25904e-18	0.164764	0.858	0.703	1.09315e-13	2
PGK1	2.71897e-17	0.16472	0.959	0.897	9.11998e-13	2
CASP8AP2	1.19791e-25	0.16467	0.508	0.281	4.01803e-21	2
NDUFA12	7.21426e-18	0.164634	0.93	0.809	2.41981e-13	2
NOP56	5.35121e-24	0.164611	0.743	0.516	1.7949e-19	2
HLTF	2.08022e-17	0.164599	0.916	0.829	6.97748e-13	2
FANCL	3.86974e-39	0.164423	0.473	0.203	1.29799e-34	2
RABL6	1.21539e-18	0.163852	0.918	0.822	4.07668e-14	2
EIF1AX	1.23374e-16	0.163718	0.854	0.749	4.13819e-12	2
COPS3	8.90309e-20	0.163474	0.691	0.5	2.98627e-15	2
IMPA2	4.99226e-38	0.163452	0.51	0.225	1.6745e-33	2
NUP37	6.55294e-21	0.163026	0.632	0.416	2.19799e-16	2
PHLDA2	3.14809e-13	0.162876	0.942	0.857	1.05593e-08	2
MINOS1	6.712e-18	0.162661	0.883	0.751	2.25134e-13	2
MACROD1	2.03418e-14	0.16192	0.909	0.813	6.82306e-10	2
CDC25B	1.2039e-17	0.16172	0.564	0.372	4.03811e-13	2
NDUFB1	4.81692e-16	0.161451	0.959	0.916	1.61569e-11	2
LSM6	6.32458e-22	0.161329	0.704	0.492	2.12139e-17	2
ISOC2	3.86815e-13	0.16097	0.897	0.818	1.29746e-08	2
TRA2B	9.0395e-24	0.160915	0.681	0.454	3.03203e-19	2
NOP58	4.56264e-20	0.160887	0.648	0.434	1.5304e-15	2
FKBP3	2.3365e-16	0.160788	0.883	0.754	7.83708e-12	2
ATP5PF	2.40985e-20	0.160652	0.994	0.967	8.08311e-16	2
MIF	1.79093e-15	0.160644	0.963	0.927	6.00712e-11	2
HAUS8	9.6185e-95	0.16059	0.387	0.061	3.22624e-90	2
SMARCB1	3.24974e-19	0.160409	0.718	0.516	1.09003e-14	2
POLR2L	4.53977e-17	0.159822	0.866	0.747	1.52273e-12	2
PFDN2	4.83952e-17	0.159772	0.901	0.801	1.62327e-12	2
SRSF10	4.95137e-17	0.159627	0.86	0.748	1.66079e-12	2
HSPB11	1.25558e-21	0.159309	0.638	0.422	4.21147e-17	2
DAZAP1	4.07545e-19	0.159219	0.7	0.502	1.36699e-14	2
RRP7A	1.64151e-11	0.159215	0.885	0.754	5.50597e-07	2
EIF4H	5.93628e-10	0.158824	0.967	0.913	1.99115e-05	2
NDUFV1	3.55396e-17	0.158585	0.938	0.857	1.19207e-12	2
PSMD14	9.74813e-19	0.158187	0.897	0.787	3.26972e-14	2
PFKL	9.36873e-20	0.158035	0.782	0.602	3.14246e-15	2
GPX4	1.95141e-17	0.157971	0.998	0.988	6.5454e-13	2
PSMB6	5.83131e-15	0.157617	0.903	0.812	1.95594e-10	2
NCAPG	1.99949e-162	0.157361	0.3	0.003	6.70668e-158	2
ZWILCH	5.779e-59	0.1573	0.385	0.103	1.93839e-54	2
EBNA1BP2	6.74561e-16	0.157092	0.889	0.742	2.26261e-11	2
CCNE2	2.26122e-87	0.157086	0.298	0.035	7.58458e-83	2
MRPL37	1.78636e-17	0.156979	0.79	0.617	5.99182e-13	2
GFRA1	6.12091e-16	0.156939	0.798	0.612	2.05308e-11	2
CFDP1	3.531e-17	0.156892	0.891	0.791	1.18437e-12	2
HNRNPK	2.22316e-18	0.156691	0.975	0.936	7.45691e-14	2
KIF15	5.05651e-156	0.156648	0.317	0.008	1.69605e-151	2
COPRS	7.16239e-18	0.156507	0.745	0.578	2.40241e-13	2
VDAC3	2.75084e-20	0.156295	0.708	0.503	9.22688e-16	2
GLRX2	8.72662e-18	0.156169	0.802	0.65	2.92708e-13	2
TEDC2	3.25457e-99	0.156051	0.331	0.039	1.09165e-94	2
VKORC1L1	2.63961e-15	0.155716	0.872	0.758	8.85379e-11	2
MRPS6	1.46237e-18	0.15556	0.846	0.688	4.90509e-14	2
SRM	4.30639e-11	0.155467	0.901	0.867	1.44445e-06	2
HMGN3	1.25078e-12	0.155176	0.879	0.769	4.19537e-08	2
WISP2	1.79331e-10	0.155076	0.776	0.636	6.01513e-06	2
CA12	2.62505e-16	0.155066	0.8	0.649	8.80496e-12	2
CKAP2L	4.12522e-139	0.155036	0.259	0.002	1.38368e-134	2
NUDT8	6.8276e-21	0.155033	0.521	0.313	2.29011e-16	2
UCHL5	1.63554e-15	0.154867	0.811	0.665	5.48592e-11	2
PARK7	3.92469e-17	0.154805	0.977	0.947	1.31642e-12	2
MCM2	1.06716e-76	0.15463	0.36	0.069	3.57946e-72	2
NUP107	2.42896e-35	0.154575	0.502	0.23	8.14722e-31	2
SRPK1	6.18712e-16	0.154513	0.802	0.64	2.07529e-11	2
PAQR4	3.92267e-46	0.154243	0.354	0.109	1.31574e-41	2
FBXO45	4.21049e-18	0.154135	0.726	0.544	1.41228e-13	2
TIPIN	1.02196e-34	0.154052	0.428	0.187	3.42785e-30	2
NDUFB8	1.39609e-12	0.154001	0.912	0.824	4.68277e-08	2
WDR54	2.50002e-23	0.153961	0.566	0.336	8.38557e-19	2
PPA2	1.84964e-15	0.153713	0.891	0.747	6.20408e-11	2
DKK1	1.52759e-09	0.153465	0.615	0.47	5.12383e-05	2
BUB1B	7.64522e-136	0.153279	0.286	0.008	2.56436e-131	2
GTF3A	4.14821e-15	0.152954	0.93	0.865	1.39139e-10	2
SSB	7.8612e-16	0.152889	0.942	0.883	2.6368e-11	2
MELK	1.51227e-122	0.152838	0.313	0.02	5.07245e-118	2
DNAJC8	1.84785e-14	0.152603	0.881	0.75	6.19807e-10	2
MRPL41	4.35391e-17	0.152305	0.994	0.982	1.46039e-12	2
POLR2I	1.98156e-15	0.15199	0.961	0.892	6.64653e-11	2
EIF4A3	2.25989e-17	0.15191	0.807	0.65	7.58011e-13	2
LEO1	1.15665e-14	0.151722	0.827	0.684	3.87963e-10	2
SHMT1	2.39663e-42	0.151716	0.438	0.167	8.03876e-38	2
RBX1	1.25174e-17	0.151686	0.934	0.836	4.19858e-13	2
DHTKD1	2.27612e-28	0.151499	0.527	0.281	7.63455e-24	2
SLC9A3R2	3.15001e-13	0.150989	0.87	0.754	1.05658e-08	2
NEDD8	5.67801e-17	0.150765	0.986	0.973	1.90452e-12	2
PSMB2	4.18817e-13	0.150747	0.936	0.877	1.4048e-08	2
PDAP1	1.55383e-12	0.150608	0.957	0.912	5.21187e-08	2
ODF2	3.9728e-26	0.150477	0.442	0.217	1.33256e-21	2
PXMP2	5.49957e-34	0.150125	0.506	0.246	1.84467e-29	2
RCN2	3.85157e-16	0.149803	0.926	0.834	1.29189e-11	2
PTPMT1	6.17023e-17	0.149732	0.868	0.76	2.06962e-12	2
TRIP13	1.32541e-118	0.149626	0.294	0.017	4.4457e-114	2
CRCP	3.89566e-14	0.149585	0.909	0.799	1.30668e-09	2
TALDO1	1.19367e-13	0.149567	0.951	0.903	4.00381e-09	2
SNRNP70	4.15642e-16	0.149473	0.817	0.681	1.39415e-11	2
TIMELESS	1.13811e-73	0.149072	0.374	0.077	3.81746e-69	2
CTTN	1.07936e-12	0.149008	0.932	0.861	3.6204e-08	2
MTCH2	1.31464e-12	0.148671	0.856	0.774	4.40957e-08	2
HAGH	3.01585e-11	0.148309	0.914	0.843	1.01157e-06	2
TMEM109	1.41858e-25	0.148244	0.564	0.328	4.75819e-21	2
FAM173A	6.0708e-13	0.148204	0.951	0.885	2.03627e-08	2
IGFBP2	6.12059e-10	0.148114	0.78	0.649	2.05297e-05	2
KIF18A	4.28446e-99	0.147863	0.278	0.022	1.43709e-94	2
GAPDH	7.37248e-17	0.147381	1	0.999	2.47288e-12	2
FAM136A	8.17545e-17	0.147362	0.848	0.736	2.74221e-12	2
DKC1	3.38676e-14	0.146853	0.735	0.573	1.13599e-09	2
HDAC1	1.62909e-11	0.146628	0.753	0.616	5.46428e-07	2
GOT1	1.04047e-18	0.146533	0.502	0.318	3.48995e-14	2
BMP7	1.41648e-20	0.146512	0.508	0.296	4.75117e-16	2
PPP1R7	3.22455e-13	0.146469	0.852	0.728	1.08158e-08	2
G6PD	2.9146e-13	0.14646	0.936	0.843	9.77615e-09	2
ANAPC15	4.59803e-16	0.146413	0.831	0.668	1.54227e-11	2
C9orf16	1.60347e-12	0.14638	0.975	0.947	5.37837e-08	2
MRPL18	6.49606e-15	0.146305	0.798	0.655	2.17891e-10	2
EXOSC9	1.43614e-27	0.1463	0.535	0.292	4.8171e-23	2
RUVBL1	1.16077e-17	0.146284	0.743	0.549	3.89346e-13	2
CTXN1	2.97374e-16	0.145879	0.681	0.478	9.97452e-12	2
DDT	7.97086e-14	0.145733	0.961	0.933	2.67359e-09	2
FGD5-AS1	4.87604e-13	0.145709	0.844	0.718	1.63552e-08	2
TRIR	1.39361e-13	0.14531	0.942	0.963	4.67446e-09	2
CNIH2	2.01307e-102	0.145199	0.296	0.026	6.75223e-98	2
ATP1B3	1.84301e-15	0.144813	0.862	0.725	6.18184e-11	2
PRDX3	2.73218e-14	0.144586	0.889	0.803	9.16429e-10	2
IARS	4.5996e-17	0.14448	0.767	0.573	1.5428e-12	2
ZNF257	1.86606e-80	0.144476	0.395	0.076	6.25915e-76	2
FIBP	7.78306e-15	0.144162	0.897	0.813	2.61059e-10	2
CCT8	8.02266e-14	0.144116	0.918	0.855	2.69096e-09	2
CD320	1.01262e-16	0.144048	0.739	0.543	3.39652e-12	2
SSBP4	2.3188e-11	0.144005	0.763	0.639	7.77771e-07	2
NRGN	1.61189e-101	0.143927	0.329	0.036	5.40661e-97	2
PRMT6	4.47635e-18	0.14374	0.588	0.378	1.50146e-13	2
WDR76	1.22524e-110	0.14348	0.296	0.021	4.10971e-106	2
AES	6.01571e-10	0.143455	0.819	0.71	2.01779e-05	2
CAMTA1	5.07011e-13	0.143346	0.862	0.764	1.70062e-08	2
UHRF1	2.59854e-82	0.142904	0.296	0.039	8.71603e-78	2
DEF8	1.65265e-15	0.142863	0.852	0.68	5.54332e-11	2
ANXA5	9.56718e-15	0.142484	0.961	0.901	3.20902e-10	2
NUBP2	1.826e-12	0.142381	0.854	0.77	6.12479e-08	2
RCCD1	2.04173e-29	0.142352	0.469	0.232	6.84836e-25	2
SEC11A	1.09971e-18	0.14205	0.998	0.988	3.68864e-14	2
SSNA1	1.10913e-11	0.141933	0.887	0.779	3.72025e-07	2
RFC1	4.60858e-13	0.141915	0.763	0.646	1.54581e-08	2
MPC2	8.19694e-15	0.141863	0.889	0.766	2.74942e-10	2
CCM2	4.86205e-21	0.141822	0.691	0.479	1.63083e-16	2
FDPS	3.65089e-16	0.141818	0.924	0.864	1.22458e-11	2
TUBB6	3.12537e-23	0.141544	0.519	0.301	1.04831e-18	2
RAD18	6.92013e-26	0.141406	0.574	0.335	2.32115e-21	2
MZT2A	4.60487e-15	0.141261	0.971	0.944	1.54457e-10	2
DYNLT1	1.14423e-13	0.141187	0.944	0.912	3.83798e-09	2
AK2	2.85652e-16	0.141012	0.794	0.652	9.58136e-12	2
CCT6A	7.8353e-14	0.14101	0.967	0.935	2.62812e-09	2
RPL22L1	1.13061e-10	0.140932	0.93	0.887	3.7923e-06	2
DTL	2.64597e-130	0.14065	0.276	0.008	8.87513e-126	2
UBE2M	1.21796e-15	0.140478	0.981	0.945	4.08528e-11	2
ANP32A	5.28504e-12	0.140473	0.901	0.826	1.77271e-07	2
COQ2	4.22566e-35	0.140345	0.44	0.182	1.41737e-30	2
ZNF93	2.0537e-36	0.140243	0.395	0.153	6.88851e-32	2
MDH2	1.31952e-16	0.140193	0.994	0.992	4.42594e-12	2
FUBP1	2.35842e-19	0.140148	0.695	0.484	7.91063e-15	2
NDUFS5	2.09558e-15	0.140077	0.992	0.982	7.029e-11	2
SELENOT	1.17916e-14	0.139888	0.895	0.792	3.95515e-10	2
RBBP4	5.29502e-17	0.139812	0.794	0.617	1.77605e-12	2
LMAN2	7.04878e-13	0.139772	0.947	0.895	2.3643e-08	2
PRPS2	6.07603e-35	0.13976	0.473	0.213	2.03802e-30	2
NCAPD2	4.22426e-53	0.139683	0.354	0.094	1.4169e-48	2
SAMD1	1.84493e-10	0.139671	0.837	0.738	6.18825e-06	2
DCTN3	7.93608e-13	0.13927	0.86	0.739	2.66192e-08	2
KIF5B	3.24244e-10	0.139137	0.947	0.906	1.08758e-05	2
MAL2	1.00279e-08	0.138851	0.936	0.846	0.000336355	2
SUZ12	7.82097e-17	0.13862	0.673	0.485	2.62331e-12	2
MAZ	1.30667e-14	0.138565	0.953	0.887	4.38284e-10	2
HPDL	6.00357e-18	0.137743	0.531	0.338	2.01372e-13	2
SEM1	2.27352e-10	0.137717	0.984	0.947	7.62585e-06	2
SKA3	9.15789e-141	0.137632	0.298	0.009	3.07174e-136	2
PUF60	1.67485e-14	0.137534	0.907	0.789	5.6178e-10	2
TCF19	2.23765e-118	0.137446	0.261	0.01	7.50551e-114	2
CSTF1	2.76275e-11	0.137363	0.751	0.621	9.2668e-07	2
TOR3A	5.59126e-20	0.137271	0.621	0.418	1.87542e-15	2
FIGNL1	1.15553e-60	0.137182	0.34	0.076	3.87588e-56	2
FANCA	9.83144e-58	0.137031	0.319	0.07	3.29766e-53	2
EEF1E1	6.45458e-16	0.137023	0.677	0.508	2.16499e-11	2
MRPL12	9.68301e-12	0.137019	0.881	0.793	3.24788e-07	2
TAF15	4.89257e-13	0.136982	0.698	0.532	1.64107e-08	2
UQCRQ	1.96162e-15	0.136912	0.953	0.903	6.57967e-11	2
SNRPA	8.03384e-16	0.136878	0.698	0.514	2.69471e-11	2
TSPAN13	3.42971e-10	0.136584	0.932	0.839	1.15039e-05	2
AURKAIP1	2.86254e-15	0.136151	0.979	0.941	9.60155e-11	2
PLEKHJ1	2.1921e-18	0.136089	0.675	0.48	7.35273e-14	2
NANS	2.49702e-14	0.136043	0.907	0.811	8.37551e-10	2
LSM8	1.11361e-16	0.135952	0.788	0.636	3.73528e-12	2
ENY2	8.38729e-15	0.13579	0.984	0.951	2.81327e-10	2
RIF1	6.31175e-15	0.135446	0.687	0.514	2.11709e-10	2
TMEM38B	5.09255e-21	0.135417	0.638	0.416	1.70814e-16	2
KRR1	2.10698e-15	0.135364	0.86	0.722	7.06723e-11	2
COMT	6.76784e-12	0.135275	0.965	0.936	2.27007e-07	2
ETFA	5.89354e-10	0.135175	0.959	0.916	1.97681e-05	2
NDUFB6	1.74563e-12	0.134886	0.755	0.616	5.8552e-08	2
DPM2	7.46765e-17	0.134871	0.739	0.54	2.5048e-12	2
RPN2	2.11867e-13	0.134803	0.899	0.801	7.10645e-09	2
METTL26	4.00896e-15	0.13473	0.981	0.961	1.34469e-10	2
CD3EAP	1.90001e-21	0.134612	0.576	0.345	6.37302e-17	2
AIF1L	4.50586e-19	0.134385	0.533	0.326	1.51135e-14	2
PTP4A2	2.6787e-11	0.134283	0.887	0.773	8.9849e-07	2
ITGB1BP1	2.98757e-12	0.134171	0.809	0.684	1.00209e-07	2
HSBP1	2.32901e-14	0.134168	0.994	0.986	7.81198e-10	2
LAPTM4B	4.17155e-11	0.134147	0.953	0.912	1.39922e-06	2
TCP1	1.61996e-10	0.13397	0.874	0.781	5.43366e-06	2
MORC4	2.47291e-14	0.133857	0.543	0.353	8.29464e-10	2
CISD2	8.04651e-15	0.133795	0.792	0.654	2.69896e-10	2
HDDC2	7.84185e-15	0.133767	0.813	0.674	2.63031e-10	2
SPCS2	3.05359e-14	0.133748	0.953	0.931	1.02423e-09	2
ARHGDIG	3.77708e-17	0.133717	0.71	0.512	1.26691e-12	2
PSRC1	1.74656e-32	0.133445	0.272	0.085	5.8583e-28	2
RUSC1	1.12025e-14	0.133348	0.66	0.5	3.75756e-10	2
SPA17	1.83907e-23	0.1332	0.368	0.172	6.16862e-19	2
PNN	1.80114e-11	0.133152	0.905	0.808	6.0414e-07	2
MRPL3	2.24245e-11	0.13289	0.928	0.857	7.52162e-07	2
CLTB	1.39115e-11	0.132868	0.936	0.898	4.66621e-07	2
BRD7	5.56599e-13	0.132716	0.856	0.764	1.86694e-08	2
POLR2J	2.52203e-14	0.132636	0.961	0.939	8.45938e-10	2
UTP18	5.23269e-12	0.132495	0.774	0.627	1.75515e-07	2
HMGA1	8.92279e-14	0.132384	0.932	0.855	2.99288e-09	2
IMMP1L	2.2306e-28	0.132329	0.432	0.201	7.48187e-24	2
NDUFA6	1.19281e-12	0.132098	0.84	0.697	4.00094e-08	2
SPDL1	3.47475e-73	0.13206	0.278	0.039	1.1655e-68	2
NAP1L4	7.0556e-13	0.132018	0.763	0.639	2.36659e-08	2
TRAP1	4.8126e-12	0.131961	0.776	0.656	1.61424e-07	2
POLR2H	7.62671e-13	0.131912	0.934	0.901	2.55815e-08	2
NDUFB2	9.43667e-13	0.131619	0.953	0.916	3.16525e-08	2
KCNK15	3.97107e-11	0.131532	0.837	0.698	1.33198e-06	2
EFCAB11	9.54933e-32	0.131349	0.475	0.224	3.20303e-27	2
SNRNP200	3.62356e-11	0.131307	0.833	0.713	1.21541e-06	2
HIP1	1.44538e-21	0.131221	0.453	0.249	4.84808e-17	2
CDC123	3.04233e-11	0.131214	0.86	0.732	1.02046e-06	2
BSG	1.11187e-09	0.13116	0.965	0.922	3.72942e-05	2
PSMD11	4.92198e-14	0.13091	0.786	0.613	1.65093e-09	2
HSD17B10	2.10861e-12	0.130881	0.897	0.808	7.07271e-08	2
CHRNA5	2.01745e-54	0.130717	0.34	0.086	6.76692e-50	2
C4orf48	3.23045e-13	0.13049	0.959	0.917	1.08356e-08	2
ATAD5	3.21074e-96	0.130391	0.286	0.026	1.07695e-91	2
LIMS1	1.23489e-10	0.130238	0.704	0.577	4.14206e-06	2
MRPS26	6.98628e-11	0.130065	0.842	0.712	2.34334e-06	2
USP14	5.66631e-13	0.13004	0.897	0.775	1.90059e-08	2
RBM42	3.18027e-07	0.129997	0.78	0.663	0.0106673	2
LBR	5.93325e-31	0.129944	0.34	0.13	1.99013e-26	2
TIMM8A	1.92687e-14	0.129931	0.638	0.453	6.46309e-10	2
SYNGR1	1.88464e-12	0.129884	0.774	0.623	6.32146e-08	2
NDUFB3	7.16645e-10	0.129815	0.963	0.893	2.40377e-05	2
NUTF2	3.22117e-14	0.129748	0.912	0.832	1.08045e-09	2
PNP	9.46479e-16	0.129249	0.638	0.457	3.17468e-11	2
2022-09-11	8.51302e-14	0.129191	0.761	0.607	2.85544e-09	2
CDCA4	3.67733e-38	0.12902	0.416	0.162	1.23345e-33	2
SMC1B	5.41016e-75	0.128826	0.276	0.037	1.81468e-70	2
MANF	2.40074e-17	0.128794	0.846	0.674	8.05257e-13	2
SMARCA4	8.04037e-12	0.128752	0.916	0.849	2.6969e-07	2
NDUFS8	2.2835e-12	0.128596	0.975	0.947	7.65933e-08	2
ZNF85	2.22767e-32	0.128588	0.444	0.193	7.47204e-28	2
SUMO1	1.3099e-11	0.128339	0.914	0.835	4.39368e-07	2
DHRS2	1.1031e-12	0.128294	0.619	0.429	3.70001e-08	2
MAPK9	5.69954e-10	0.128145	0.663	0.526	1.91174e-05	2
KIAA0586	1.91768e-18	0.128122	0.43	0.234	6.43229e-14	2
CEP78	2.47841e-56	0.128069	0.34	0.083	8.31309e-52	2
IFI27L1	7.27018e-25	0.127865	0.516	0.278	2.43856e-20	2
PIN1	3.75479e-10	0.127817	0.794	0.695	1.25943e-05	2
TMEM14B	5.96684e-12	0.127788	0.94	0.902	2.0014e-07	2
KHDRBS1	2.63965e-11	0.127699	0.907	0.844	8.8539e-07	2
NT5C3A	4.81653e-18	0.127404	0.619	0.416	1.61556e-13	2
TXNDC17	4.02e-10	0.127155	0.924	0.834	1.34839e-05	2
AARS	6.5663e-14	0.127069	0.776	0.605	2.20247e-09	2
SYCP2	1.17898e-34	0.127066	0.395	0.155	3.95455e-30	2
COA1	5.05528e-16	0.126913	0.597	0.409	1.69564e-11	2
RRP1B	7.54162e-15	0.126873	0.71	0.534	2.52961e-10	2
NTMT1	3.56065e-12	0.126785	0.759	0.634	1.19431e-07	2
SELENOW	2.55341e-09	0.126544	0.998	0.989	8.56466e-05	2
POMP	3.56376e-12	0.126455	0.971	0.935	1.19536e-07	2
LSR	3.27586e-13	0.125888	0.856	0.709	1.09879e-08	2
MAD2L2	5.87014e-20	0.125794	0.473	0.268	1.96896e-15	2
RNPEP	5.84122e-14	0.125704	0.728	0.548	1.95926e-09	2
S100A13	1.21665e-12	0.125554	0.994	0.988	4.08089e-08	2
AMD1	3.56709e-21	0.12551	0.656	0.418	1.19647e-16	2
ACTG1	2.15542e-08	0.125396	1	0.997	0.000722972	2
BCL7C	1.57685e-14	0.125351	0.648	0.461	5.28908e-10	2
CBR1	7.75592e-12	0.125074	0.87	0.752	2.60149e-07	2
MRTO4	2.14656e-14	0.124576	0.652	0.474	7.2e-10	2
UQCR10	7.49688e-11	0.124434	0.998	0.985	2.5146e-06	2
DSN1	3.33839e-47	0.124227	0.364	0.108	1.11976e-42	2
POLA2	1.18769e-53	0.124044	0.331	0.082	3.98374e-49	2
ZNF43	1.11752e-17	0.123761	0.504	0.305	3.74837e-13	2
PAPOLA	3.68448e-11	0.123566	0.944	0.909	1.23585e-06	2
PDHA1	3.55601e-11	0.123547	0.891	0.785	1.19276e-06	2
CDK2AP1	9.96412e-15	0.123521	0.677	0.487	3.34217e-10	2
CCDC167	1.10371e-18	0.123372	0.607	0.4	3.70206e-14	2
GNB2	2.46604e-11	0.123286	0.977	0.959	8.27158e-07	2
MAP3K20	1.22933e-20	0.123194	0.51	0.287	4.1234e-16	2
ARL6IP6	4.32214e-25	0.12311	0.447	0.225	1.44973e-20	2
CHCHD1	1.66638e-11	0.123027	0.918	0.801	5.58936e-07	2
COX17	9.95557e-11	0.122699	0.94	0.864	3.3393e-06	2
NT5DC2	2.83635e-19	0.122679	0.611	0.389	9.51368e-15	2
EPB41L2	7.73768e-27	0.122568	0.399	0.179	2.59537e-22	2
MFAP1	8.22946e-13	0.122557	0.706	0.522	2.76032e-08	2
NXT1	1.88417e-15	0.122487	0.671	0.49	6.31989e-11	2
UBE2L3	9.0569e-12	0.122448	0.905	0.823	3.03787e-07	2
NETO2	2.00399e-13	0.122248	0.626	0.448	6.72178e-09	2
CDK5RAP2	1.88847e-20	0.121968	0.562	0.333	6.33429e-16	2
SUMO2	3.48465e-15	0.121921	0.99	0.982	1.16882e-10	2
WRB	4.65857e-15	0.121792	0.681	0.496	1.56258e-10	2
MRPL4	6.29433e-12	0.121773	0.907	0.824	2.11125e-07	2
CDK4	7.53483e-12	0.121769	0.728	0.593	2.52733e-07	2
DCLRE1B	7.08315e-40	0.121758	0.428	0.165	2.37583e-35	2
TMEM126B	8.75778e-13	0.121743	0.714	0.542	2.93753e-08	2
RANGAP1	2.53198e-11	0.121702	0.521	0.369	8.49278e-07	2
ANKRD39	1.20683e-13	0.121511	0.755	0.582	4.04794e-09	2
POC1A	1.08691e-96	0.121433	0.284	0.025	3.6457e-92	2
INCENP	1.35791e-45	0.121127	0.286	0.07	4.55469e-41	2
NDUFS3	6.06035e-10	0.121113	0.922	0.85	2.03276e-05	2
C7orf50	1.91566e-11	0.121046	0.846	0.725	6.42551e-07	2
ELOVL6	2.8549e-14	0.12099	0.677	0.481	9.57592e-10	2
RTN3	2.82027e-10	0.12078	0.907	0.834	9.45974e-06	2
ZNF100	3.85197e-27	0.120704	0.389	0.174	1.29203e-22	2
SAC3D1	1.53021e-14	0.120642	0.675	0.498	5.13263e-10	2
MESD	9.60825e-10	0.120604	0.901	0.79	3.2228e-05	2
CHEK2	1.69147e-24	0.120515	0.484	0.256	5.67351e-20	2
CENPP	1.68552e-51	0.120511	0.309	0.075	5.65359e-47	2
PSME1	3.4144e-10	0.120489	0.949	0.893	1.14526e-05	2
MMAB	5.44253e-12	0.120467	0.829	0.698	1.82553e-07	2
G2E3	1.81563e-21	0.120398	0.366	0.18	6.08997e-17	2
CBX6	1.26713e-13	0.120251	0.702	0.525	4.25021e-09	2
EIF4G1	1.34038e-09	0.120224	0.893	0.789	4.49591e-05	2
GMPS	1.29259e-10	0.120118	0.835	0.749	4.33562e-06	2
TELO2	4.46983e-24	0.120032	0.475	0.252	1.49927e-19	2
RTKN2	6.45276e-61	0.119758	0.323	0.068	2.16439e-56	2
FKBP5	1.30908e-20	0.119696	0.521	0.291	4.39091e-16	2
POLR2F	3.22554e-10	0.119657	0.796	0.657	1.08191e-05	2
LARS	1.62591e-09	0.119495	0.84	0.729	5.45364e-05	2
UGP2	2.31965e-10	0.119394	0.778	0.668	7.78057e-06	2
MLEC	3.25096e-12	0.119294	0.928	0.873	1.09044e-07	2
GNAS	2.51697e-17	0.119101	1	1	8.44243e-13	2
ITGB5	1.48737e-18	0.119099	0.586	0.361	4.98894e-14	2
EXOSC6	1.56736e-14	0.118761	0.718	0.545	5.25725e-10	2
PSMG3	1.86383e-12	0.118715	0.809	0.67	6.25166e-08	2
DCP2	8.2366e-11	0.118671	0.638	0.482	2.76272e-06	2
CYB5B	3.21757e-14	0.118647	0.65	0.469	1.07924e-09	2
SF3B4	4.1722e-10	0.118629	0.84	0.752	1.39944e-05	2
PTBP1	1.87923e-12	0.118618	0.597	0.431	6.3033e-08	2
SCOC	1.18162e-07	0.118525	0.909	0.819	0.0039634	2
DNAJA1	7.63468e-11	0.118412	0.907	0.83	2.56082e-06	2
RNASEH2A	9.29372e-54	0.118181	0.35	0.09	3.1173e-49	2
VANGL1	1.52569e-20	0.118	0.506	0.293	5.11748e-16	2
COA4	1.40997e-10	0.117895	0.953	0.919	4.72933e-06	2
CCDC124	1.16192e-09	0.117765	0.877	0.795	3.89733e-05	2
RPS26	6.86351e-08	0.117715	0.975	0.969	0.00230216	2
CAMK2N2	1.06101e-39	0.117686	0.296	0.088	3.55883e-35	2
NDUFB11	5.76886e-12	0.117653	0.971	0.963	1.93499e-07	2
RAE1	3.84151e-10	0.117602	0.858	0.746	1.28852e-05	2
BRIX1	1.08552e-12	0.117373	0.652	0.49	3.64106e-08	2
PEBP1	1.3608e-12	0.117288	0.998	0.995	4.56439e-08	2
PSMD7	5.28928e-11	0.117135	0.967	0.922	1.77413e-06	2
OLFM1	5.81312e-27	0.11711	0.473	0.232	1.94984e-22	2
CHTF18	3.54824e-45	0.11706	0.29	0.073	1.19015e-40	2
SVIP	1.41751e-10	0.116702	0.802	0.681	4.75462e-06	2
LAS1L	2.53029e-15	0.116477	0.564	0.383	8.48711e-11	2
VDAC1	1.64376e-11	0.11641	0.936	0.901	5.5135e-07	2
TXNL4A	1.64654e-11	0.115765	0.852	0.753	5.52282e-07	2
FKBP4	3.563e-10	0.115532	0.93	0.887	1.1951e-05	2
ATP5F1D	1.0526e-11	0.11551	0.99	0.986	3.53062e-07	2
UBAC1	6.8982e-12	0.115323	0.761	0.608	2.31379e-07	2
FN3KRP	6.07339e-26	0.115257	0.329	0.14	2.03714e-21	2
KRT8	4.07909e-10	0.115239	1	0.999	1.36821e-05	2
ADK	4.6949e-10	0.11521	0.683	0.549	1.57476e-05	2
MRE11	2.30897e-33	0.114965	0.428	0.181	7.74475e-29	2
PSMD12	1.33151e-08	0.114849	0.895	0.835	0.000446614	2
ABHD12	3.84585e-09	0.114761	0.755	0.605	0.000128998	2
TMEM97	5.70476e-20	0.114726	0.479	0.274	1.91349e-15	2
GNPNAT1	2.61427e-10	0.114681	0.749	0.588	8.76879e-06	2
POLR2D	2.68579e-23	0.114663	0.609	0.363	9.00866e-19	2
PDCD10	1.52288e-10	0.114582	0.916	0.838	5.10805e-06	2
TRIM28	1.72651e-09	0.114563	0.916	0.879	5.79106e-05	2
EWSR1	6.92991e-11	0.114532	0.73	0.566	2.32443e-06	2
RPS19BP1	8.7546e-12	0.11449	0.866	0.753	2.93647e-07	2
FBL	1.70208e-08	0.114334	0.815	0.696	0.00057091	2
MRPL42	1.17418e-09	0.114171	0.864	0.784	3.93842e-05	2
CENPS	3.27683e-42	0.114038	0.311	0.088	1.09911e-37	2
SNX5	6.54264e-10	0.113912	0.784	0.645	2.19453e-05	2
FARSB	1.11758e-22	0.113844	0.455	0.237	3.74858e-18	2
GTF2A2	2.24644e-09	0.113728	0.823	0.716	7.53499e-05	2
MYCBP	1.78205e-18	0.113724	0.514	0.305	5.97735e-14	2
HNRNPUL1	2.59353e-09	0.113655	0.837	0.701	8.6992e-05	2
MRPS7	9.37859e-08	0.113581	0.924	0.885	0.00314577	2
TFAM	2.93175e-11	0.113464	0.654	0.496	9.83367e-07	2
GTPBP4	3.98073e-08	0.113445	0.912	0.86	0.00133522	2
RPP25	1.84142e-12	0.113423	0.778	0.633	6.1765e-08	2
PACSIN3	1.11123e-11	0.113363	0.811	0.708	3.72729e-07	2
GUSB	8.4312e-11	0.113298	0.907	0.82	2.82799e-06	2
H2AFY	2.87814e-10	0.113292	0.883	0.818	9.65387e-06	2
NELFCD	7.30622e-10	0.113272	0.874	0.821	2.45065e-05	2
SRRM1	1.55557e-08	0.113089	0.862	0.789	0.000521768	2
RPA2	2.69658e-18	0.11298	0.463	0.266	9.04486e-14	2
ENOPH1	1.38275e-11	0.112947	0.716	0.558	4.63802e-07	2
SLC7A5	1.26905e-11	0.112932	0.556	0.376	4.25666e-07	2
RPL26L1	1.45203e-07	0.112859	0.914	0.843	0.00487041	2
RBBP8	1.68203e-16	0.112804	0.428	0.252	5.64186e-12	2
MRGBP	5.90188e-12	0.112535	0.788	0.642	1.97961e-07	2
DCK	5.09007e-26	0.112346	0.397	0.181	1.70731e-21	2
SYNE2	1.83086e-13	0.112335	0.722	0.535	6.14108e-09	2
RECQL	3.41872e-26	0.11213	0.457	0.227	1.14671e-21	2
PPIG	3.84762e-10	0.112072	0.866	0.781	1.29057e-05	2
PPP2R1A	7.77858e-11	0.112058	0.879	0.75	2.60909e-06	2
ITGAE	3.06734e-20	0.111944	0.412	0.22	1.02885e-15	2
WDR1	8.53346e-08	0.111905	0.8	0.654	0.00286229	2
SERPINB6	7.03406e-09	0.111872	0.794	0.701	0.000235936	2
UBE2V2	5.29318e-10	0.111869	0.837	0.753	1.77544e-05	2
SF3B2	1.0116e-10	0.111823	0.979	0.951	3.39311e-06	2
HMBS	2.24991e-19	0.111774	0.506	0.289	7.54665e-15	2
RBMX	4.80226e-10	0.111732	0.895	0.795	1.61077e-05	2
PRRC2A	8.80368e-12	0.11158	0.63	0.469	2.95293e-07	2
RECQL4	1.2961e-65	0.111458	0.27	0.041	4.34739e-61	2
UQCC3	2.20954e-09	0.111325	0.901	0.794	7.41124e-05	2
ATP5PD	3.45426e-07	0.11122	0.932	0.875	0.0115863	2
STOML2	3.14712e-10	0.110965	0.852	0.787	1.05561e-05	2
DRAP1	9.80365e-11	0.11091	0.973	0.956	3.28834e-06	2
NRAS	1.41353e-07	0.110868	0.866	0.805	0.00474125	2
CRIP2	1.56575e-08	0.11082	0.938	0.865	0.000525182	2
NFIB	9.80067e-14	0.110757	0.529	0.35	3.28734e-09	2
TXNDC12	6.02571e-12	0.110752	0.724	0.55	2.02114e-07	2
RPP30	3.77252e-15	0.110708	0.566	0.38	1.26538e-10	2
ZFP36L2	2.26955e-09	0.110647	0.792	0.625	7.61253e-05	2
PKP4	4.85085e-14	0.110573	0.564	0.379	1.62707e-09	2
RFWD3	3.39955e-31	0.110412	0.377	0.152	1.14028e-26	2
ASNS	1.96314e-13	0.110368	0.444	0.278	6.58477e-09	2
VAPB	7.87312e-10	0.110059	0.907	0.833	2.6408e-05	2
TMEM18	8.94975e-13	0.109852	0.835	0.697	3.00193e-08	2
ATP5PB	5.83249e-09	0.109832	0.969	0.914	0.000195633	2
SCLT1	6.79638e-39	0.109743	0.265	0.07	2.27964e-34	2
METTL9	1.84022e-10	0.109711	0.909	0.816	6.17248e-06	2
CHID1	9.29463e-11	0.109632	0.84	0.694	3.11761e-06	2
CMSS1	1.43182e-16	0.109541	0.471	0.28	4.80259e-12	2
LIN9	6.28988e-53	0.109508	0.274	0.055	2.10975e-48	2
JPT2	3.42949e-11	0.109258	0.761	0.589	1.15032e-06	2
USP10	3.41229e-08	0.109036	0.792	0.673	0.00114455	2
ZNF724	4.0359e-67	0.108864	0.257	0.035	1.35372e-62	2
TPM1	1.40972e-07	0.108831	0.928	0.84	0.00472847	2
HTATSF1	3.66346e-09	0.108727	0.776	0.625	0.00012288	2
RHOA	2.83274e-08	0.108594	0.959	0.914	0.000950158	2
LMNA	9.31171e-08	0.108466	0.969	0.929	0.00312333	2
PNKD	1.33312e-08	0.108392	0.895	0.807	0.000447157	2
SLC4A7	2.17073e-11	0.108303	0.648	0.471	7.28105e-07	2
COX5A	1.48458e-09	0.108272	0.977	0.971	4.97957e-05	2
GOT2	2.00001e-09	0.107976	0.698	0.54	6.70843e-05	2
NDUFC2	9.54546e-11	0.107912	0.988	0.985	3.20174e-06	2
DCPS	1.35805e-19	0.107903	0.455	0.255	4.55516e-15	2
MRPL47	2.78664e-10	0.107892	0.817	0.685	9.34695e-06	2
ACD	1.53139e-20	0.107873	0.461	0.252	5.1366e-16	2
MAGOH	1.60367e-11	0.107866	0.796	0.651	5.37901e-07	2
LUC7L3	9.2774e-11	0.107853	0.809	0.674	3.11183e-06	2
SF3B6	1.80176e-09	0.107687	0.981	0.973	6.04347e-05	2
SRRT	4.32344e-16	0.107634	0.601	0.386	1.45017e-11	2
ZNF273	7.53872e-28	0.107558	0.393	0.169	2.52864e-23	2
LRRCC1	1.88471e-35	0.107378	0.372	0.138	6.32171e-31	2
PHLDA1	2.02439e-09	0.107359	0.862	0.715	6.79022e-05	2
ENSA	2.78287e-09	0.107339	0.944	0.914	9.33429e-05	2
ATP5MPL	1.05053e-11	0.107239	1	0.99	3.52369e-07	2
ABCG2	7.4989e-15	0.107133	0.597	0.391	2.51528e-10	2
EIF5B	2.93885e-09	0.107049	0.918	0.866	9.8575e-05	2
ASNA1	1.22197e-08	0.107034	0.957	0.866	0.000409874	2
LSM7	5.19161e-07	0.106951	0.938	0.868	0.0174137	2
FAF1	5.66092e-13	0.106756	0.599	0.416	1.89878e-08	2
TSEN54	1.34803e-09	0.106668	0.782	0.654	4.52155e-05	2
GEN1	6.3509e-51	0.106503	0.313	0.076	2.13022e-46	2
ICMT	3.72477e-20	0.10639	0.463	0.258	1.24936e-15	2
CRABP1	4.62338e-14	0.106333	0.451	0.269	1.55077e-09	2
PSMA2	2.19002e-10	0.106325	0.741	0.6	7.34577e-06	2
NTAN1	1.80781e-18	0.106309	0.562	0.346	6.06375e-14	2
ZNF714	2.46482e-20	0.106185	0.442	0.234	8.26751e-16	2
ACADVL	3.41012e-08	0.106087	0.86	0.763	0.00114382	2
MOCS2	6.23515e-11	0.106086	0.675	0.501	2.09139e-06	2
YWHAG	2.25348e-07	0.10591	0.951	0.891	0.00755861	2
NAA50	1.05824e-11	0.105809	0.706	0.538	3.54955e-07	2
CDCA7L	9.00609e-29	0.105781	0.284	0.098	3.02082e-24	2
NTHL1	2.37262e-10	0.105736	0.728	0.584	7.95825e-06	2
DONSON	4.92039e-32	0.10567	0.296	0.101	1.6504e-27	2
UQCRC1	7.04409e-09	0.105609	0.761	0.628	0.000236273	2
NDUFV2	1.84322e-09	0.105571	0.955	0.924	6.18251e-05	2
LAPTM4A	8.90355e-08	0.105547	0.969	0.939	0.00298643	2
MEA1	2.48604e-09	0.105305	0.852	0.739	8.33867e-05	2
MGME1	2.50943e-13	0.105186	0.545	0.365	8.41712e-09	2
TIMM50	1.19624e-10	0.105063	0.708	0.546	4.01242e-06	2
CENPB	1.60973e-09	0.104868	0.802	0.702	5.39936e-05	2
HYLS1	7.46314e-25	0.104721	0.327	0.138	2.50329e-20	2
ZNF92	8.78592e-14	0.104653	0.506	0.325	2.94697e-09	2
DHX15	6.9291e-09	0.104453	0.767	0.619	0.000232416	2
PFKP	4.25e-09	0.104313	0.704	0.571	0.000142554	2
AHSA1	8.02038e-08	0.104234	0.862	0.78	0.0026902	2
ARF5	7.70512e-10	0.10418	0.8	0.663	2.58445e-05	2
CDKN1B	2.61326e-06	0.103902	0.667	0.534	0.087654	2
NAA38	3.58783e-08	0.103887	0.837	0.699	0.00120343	2
SFN	4.94744e-08	0.103862	0.798	0.674	0.00165947	2
MRPL27	2.60862e-10	0.103825	0.831	0.708	8.74984e-06	2
SKP1	2.09419e-08	0.103808	0.984	0.971	0.000702433	2
TPR	6.49551e-07	0.103783	0.905	0.855	0.0217872	2
SPATA33	1.02159e-18	0.103632	0.438	0.242	3.4266e-14	2
CNIH1	9.69174e-08	0.103599	0.805	0.695	0.0032508	2
EIF2AK2	3.80846e-11	0.103596	0.724	0.586	1.27743e-06	2
ACP1	1.51335e-07	0.103537	0.942	0.905	0.00507608	2
EIF4G2	2.98775e-08	0.103379	0.912	0.84	0.00100215	2
SNAPC5	3.56433e-11	0.103241	0.749	0.589	1.19555e-06	2
EEF1AKMT2	2.69158e-14	0.103172	0.49	0.302	9.0281e-10	2
ZC3H18	1.53922e-09	0.102811	0.767	0.629	5.16286e-05	2
NAA20	8.86682e-09	0.10275	0.944	0.889	0.000297411	2
TMEM238	2.61799e-08	0.102616	0.988	0.973	0.000878125	2
FAM216A	1.88588e-25	0.102513	0.348	0.148	6.3256e-21	2
SUMF2	3.27964e-07	0.102452	0.852	0.748	0.0110006	2
FH	1.35301e-14	0.102348	0.549	0.357	4.53828e-10	2
NSMCE2	9.96983e-09	0.102299	0.792	0.682	0.000334408	2
GIPC1	3.31892e-06	0.102296	0.932	0.893	0.111323	2
LYPD6B	2.67118e-10	0.10228	0.751	0.569	8.95967e-06	2
ESD	2.15432e-07	0.102158	0.903	0.844	0.00722601	2
DENR	4.38089e-10	0.101969	0.846	0.748	1.46944e-05	2
SH3BP5	3.95468e-06	0.101934	0.928	0.885	0.132648	2
MRPS2	6.65618e-10	0.101891	0.747	0.619	2.23262e-05	2
BCLAF1	1.68475e-09	0.101818	0.759	0.642	5.651e-05	2
SLC27A5	1.57275e-07	0.101641	0.901	0.85	0.00527533	2
ZFYVE21	4.14559e-08	0.101226	0.815	0.709	0.00139051	2
CD151	5.41045e-10	0.101212	0.782	0.65	1.81477e-05	2
FAM96A	8.55706e-10	0.100949	0.728	0.571	2.87021e-05	2
MTHFS	4.09618e-12	0.100944	0.547	0.381	1.37394e-07	2
MRPL48	7.6901e-09	0.100903	0.763	0.629	0.000257941	2
UBE2K	5.44824e-09	0.100882	0.846	0.745	0.000182745	2
CTPS1	1.28626e-18	0.100803	0.424	0.237	4.31436e-14	2
CDV3	1.25677e-05	0.10067	0.883	0.831	0.421547	2
MGST1	8.63729e-10	0.100662	0.992	0.986	2.89712e-05	2
SMAGP	6.48536e-11	0.100401	0.679	0.51	2.17532e-06	2
PSMC2	6.0883e-07	0.100288	0.757	0.66	0.0204214	2
TUFM	2.53386e-07	0.10025	0.953	0.926	0.00849908	2
CENPQ	1.02681e-36	0.100195	0.284	0.083	3.44413e-32	2
PTGES2	3.7535e-09	0.100134	0.698	0.574	0.0001259	2
HNRNPL	2.64485e-10	0.100116	0.603	0.444	8.87134e-06	2
PXMP4	7.4205e-10	0.100044	0.644	0.488	2.48899e-05	2
SF3B3	1.10411e-09	0.0999233	0.693	0.562	3.70341e-05	2
ARHGDIA	3.25942e-10	0.0998336	0.817	0.701	1.09328e-05	2
NMRAL1	4.26743e-09	0.0998187	0.702	0.555	0.000143138	2
AAGAB	4.37942e-09	0.0997478	0.588	0.431	0.000146895	2
TAF9	9.8116e-09	0.0996559	0.821	0.681	0.000329101	2
PRIM1	4.52383e-39	0.0995117	0.292	0.083	1.51738e-34	2
CCSAP	8.27276e-15	0.0991986	0.329	0.175	2.77485e-10	2
TARS	3.63744e-10	0.0991513	0.677	0.534	1.22007e-05	2
SELENOK	2.18561e-07	0.0989999	0.852	0.769	0.00733096	2
PSMD1	1.1875e-09	0.0989	0.675	0.534	3.98311e-05	2
RRP1	2.08194e-08	0.0987803	0.673	0.537	0.000698325	2
COQ4	1.49758e-08	0.0987783	0.776	0.66	0.000502319	2
IAH1	3.77295e-09	0.098669	0.877	0.776	0.000126552	2
SURF2	2.64372e-11	0.0985783	0.759	0.594	8.86756e-07	2
ACOT7	6.92045e-23	0.0985487	0.389	0.186	2.32126e-18	2
PRDX1	1.33513e-10	0.0984669	0.998	0.994	4.47829e-06	2
MRM2	8.21028e-15	0.0984494	0.574	0.39	2.75389e-10	2
POLD1	5.5697e-47	0.0984128	0.274	0.063	1.86819e-42	2
NEDD1	9.6758e-20	0.0983494	0.416	0.22	3.24546e-15	2
STARD10	1.36629e-07	0.0983485	0.984	0.982	0.00458281	2
TMEM70	3.25894e-11	0.0983207	0.71	0.537	1.09311e-06	2
CDC27	8.22911e-13	0.0983013	0.514	0.333	2.76021e-08	2
NONO	1.14703e-06	0.0978773	0.93	0.882	0.0384737	2
EPN1	1.27014e-07	0.0978262	0.794	0.686	0.00426032	2
PRIM2	3.05337e-32	0.0978238	0.313	0.11	1.02416e-27	2
NDUFA11	9.79791e-08	0.0976697	0.949	0.897	0.00328641	2
POLR2G	4.01344e-08	0.0976477	0.852	0.777	0.00134619	2
ASL	4.77316e-10	0.0976344	0.798	0.675	1.60101e-05	2
MT1F	1.18344e-12	0.0974914	0.457	0.286	3.96948e-08	2
ARID5B	5.50424e-06	0.0974655	0.753	0.639	0.184623	2
SPR	5.59186e-08	0.0973514	0.774	0.648	0.00187562	2
PNKP	3.15166e-10	0.0973177	0.679	0.532	1.05713e-05	2
GART	3.17267e-11	0.0972248	0.593	0.422	1.06418e-06	2
PAF1	6.55317e-12	0.0971152	0.634	0.454	2.19806e-07	2
C1QBP	8.80242e-09	0.0970006	0.928	0.856	0.000295251	2
DPP7	3.21999e-08	0.0969545	0.957	0.939	0.00108005	2
SPCS3	1.87419e-09	0.0969223	0.722	0.575	6.28639e-05	2
EDF1	8.67771e-09	0.0967903	0.99	0.982	0.000291068	2
PLPP2	4.69132e-09	0.0967531	0.809	0.693	0.000157356	2
BTBD6	2.18791e-11	0.0966772	0.527	0.353	7.33869e-07	2
VGF	6.25749e-14	0.0965688	0.609	0.419	2.09889e-09	2
ERGIC2	6.89773e-09	0.0965669	0.856	0.75	0.000231364	2
TMX1	2.75565e-12	0.0965568	0.702	0.514	9.243e-08	2
MFSD10	6.03941e-10	0.0964107	0.815	0.709	2.02574e-05	2
MRPL28	3.62932e-09	0.0963407	0.924	0.888	0.000121735	2
CEP57L1	7.96663e-27	0.0963311	0.327	0.13	2.67217e-22	2
GNG5	4.55231e-08	0.0962848	0.969	0.931	0.00152694	2
HDAC2	9.1503e-09	0.0962742	0.691	0.554	0.000306919	2
MPHOSPH9	2.36659e-18	0.0961962	0.34	0.164	7.938e-14	2
PSMB1	3.18277e-08	0.0960581	0.942	0.902	0.00106756	2
MPHOSPH6	2.53957e-12	0.0960218	0.66	0.486	8.51823e-08	2
NUP85	4.37588e-27	0.0959823	0.313	0.121	1.46776e-22	2
CDC5L	4.07104e-10	0.0959801	0.724	0.576	1.36551e-05	2
MTA1	2.8498e-07	0.0959252	0.681	0.555	0.0095588	2
NCS1	4.56881e-13	0.0959013	0.455	0.29	1.53247e-08	2
NDUFB7	5.88399e-08	0.0957843	0.977	0.958	0.00197361	2
PGRMC1	2.99145e-09	0.0957009	0.811	0.682	0.000100339	2
ARPC5	6.01018e-08	0.0956835	0.938	0.889	0.00201593	2
MRPS12	2.05958e-07	0.0956427	0.965	0.896	0.00690823	2
BRD4	2.78377e-07	0.0955612	0.807	0.721	0.00933734	2
NDUFA2	1.08674e-07	0.0955348	0.928	0.851	0.00364516	2
PSMD9	5.85083e-11	0.0954741	0.617	0.466	1.96248e-06	2
PYCR2	3.64968e-08	0.0954698	0.718	0.59	0.00122418	2
AC106707.1	1.80987e-14	0.095366	0.36	0.2	6.07065e-10	2
MCUR1	7.7586e-08	0.0953207	0.767	0.634	0.00260239	2
CTCF	4.88884e-09	0.0952974	0.718	0.598	0.000163981	2
ATF5	2.71119e-12	0.0951374	0.609	0.433	9.09387e-08	2
OARD1	8.0413e-11	0.0950476	0.605	0.446	2.69721e-06	2
ELAVL1	7.09876e-10	0.0948599	0.595	0.447	2.38107e-05	2
NDE1	5.90068e-14	0.0948555	0.288	0.15	1.9792e-09	2
MAPK13	3.74708e-10	0.0947298	0.628	0.459	1.25685e-05	2
DNAJB6	2.24815e-05	0.0946665	0.883	0.79	0.754075	2
IFRD2	1.61349e-09	0.0944472	0.698	0.536	5.41196e-05	2
MDC1	6.57536e-28	0.0943648	0.298	0.11	2.20551e-23	2
RAD1	1.84695e-13	0.094079	0.537	0.355	6.19504e-09	2
PRPF31	1.16139e-08	0.0940732	0.815	0.698	0.000389553	2
GAR1	2.83886e-09	0.0939337	0.726	0.555	9.52212e-05	2
MSRB2	2.7423e-08	0.0936726	0.914	0.843	0.000919821	2
PDCL3	6.28432e-08	0.0936094	0.728	0.582	0.00210789	2
CMC1	4.22602e-07	0.0934887	0.809	0.719	0.0141749	2
EXOSC3	7.79185e-17	0.0934721	0.438	0.25	2.61354e-12	2
CPSF3	8.67453e-14	0.0932872	0.475	0.303	2.90961e-09	2
TIMM8B	1.52624e-08	0.0932755	0.854	0.742	0.000511931	2
PSMD6	1.19788e-08	0.0932593	0.998	0.993	0.000401791	2
CRABP2	1.49087e-07	0.0932095	0.996	0.992	0.00500068	2
ECH1	2.36562e-08	0.0932092	0.938	0.858	0.000793477	2
UBE2A	4.07948e-08	0.0931658	0.854	0.731	0.00136834	2
COTL1	4.24806e-12	0.0931118	0.636	0.443	1.42489e-07	2
MGMT	9.8647e-08	0.0930263	0.893	0.845	0.00330882	2
XRCC1	1.06066e-11	0.0929295	0.582	0.416	3.55767e-07	2
IQGAP1	9.76111e-07	0.092885	0.842	0.749	0.0327407	2
WDR43	2.63011e-08	0.092826	0.767	0.618	0.000882192	2
RNF26	1.23168e-16	0.0924341	0.331	0.169	4.1313e-12	2
ARF1	1.05561e-06	0.0923279	1	0.995	0.0354074	2
ANKRD9	1.01932e-21	0.0922235	0.362	0.17	3.419e-17	2
INO80E	1.38505e-13	0.0919462	0.525	0.338	4.64572e-09	2
PPDPF	1.07243e-08	0.0919275	0.998	0.992	0.000359714	2
AZIN1	1.132e-08	0.0918139	0.65	0.492	0.000379695	2
KIF5C	2.06911e-08	0.0917639	0.516	0.366	0.00069402	2
AUP1	7.90053e-08	0.0916796	0.788	0.67	0.00265	2
TGFB1	2.66717e-08	0.0916435	0.611	0.46	0.000894621	2
PLSCR1	2.48699e-14	0.0916435	0.447	0.271	8.34187e-10	2
EIF5	1.61984e-05	0.0916077	0.889	0.833	0.543327	2
SF3A3	9.05609e-10	0.0916025	0.718	0.562	3.03759e-05	2
MRPL23	3.35226e-11	0.0915077	0.689	0.518	1.12441e-06	2
SSBP1	2.05631e-08	0.0913237	0.926	0.873	0.000689729	2
GLRX3	3.26904e-07	0.0913168	0.77	0.655	0.010965	2
METRN	9.72722e-08	0.091292	0.988	0.986	0.0032627	2
CEP57	1.0269e-12	0.0912481	0.44	0.279	3.44444e-08	2
CISD1	3.29571e-07	0.0912374	0.809	0.696	0.0110545	2
CDC42	3.85561e-06	0.0911848	0.949	0.895	0.129325	2
NDUFAF6	1.39601e-10	0.0911227	0.558	0.398	4.6825e-06	2
NUP62	8.48983e-15	0.0910938	0.508	0.32	2.84766e-10	2
ATP5F1C	2.75958e-08	0.0909312	0.963	0.962	0.000925617	2
EPCAM	5.90511e-07	0.0907563	0.951	0.92	0.0198069	2
PFN2	3.1408e-06	0.0905962	0.844	0.719	0.105349	2
UBL4A	1.12009e-10	0.0905859	0.556	0.403	3.75702e-06	2
UGDH	0.00109678	0.0905721	0.44	0.36	1	2
EFEMP1	8.4124e-15	0.0905458	0.403	0.227	2.82169e-10	2
GTF3C6	3.81523e-07	0.0904805	0.77	0.659	0.012797	2
MRPS21	4.01719e-06	0.0903909	0.977	0.981	0.134745	2
IRX3	8.99226e-07	0.0901212	0.632	0.503	0.0301618	2
SHMT2	8.79842e-09	0.0900704	0.582	0.446	0.000295116	2
NDUFC1	1.79251e-06	0.0900658	0.973	0.943	0.0601245	2
NSMCE4A	4.4958e-10	0.0899287	0.636	0.489	1.50798e-05	2
FAM120AOS	2.61362e-07	0.08987	0.77	0.66	0.00876661	2
SLC25A11	1.42857e-08	0.0898541	0.745	0.607	0.000479171	2
SLC25A10	1.36907e-12	0.0898024	0.523	0.341	4.59214e-08	2
MCTS1	1.0304e-05	0.0897592	0.862	0.784	0.345617	2
RET	1.75978e-22	0.0897086	0.311	0.129	5.90264e-18	2
NDUFS6	6.40463e-08	0.089689	0.907	0.863	0.00214824	2
PDS5B	6.33799e-11	0.0895597	0.541	0.375	2.12589e-06	2
PSMA1	1.14985e-05	0.0895396	0.905	0.826	0.385681	2
USP39	1.96141e-08	0.089498	0.572	0.444	0.000657897	2
NFATC2IP	6.29499e-17	0.0893369	0.512	0.303	2.11146e-12	2
WDR77	6.92222e-12	0.089283	0.465	0.303	2.32185e-07	2
RALA	1.87077e-08	0.0892673	0.823	0.698	0.000627492	2
PSPH	9.13462e-12	0.0890784	0.44	0.282	3.06393e-07	2
PLK2	2.19478e-06	0.0890658	0.675	0.563	0.0736173	2
ZCRB1	1.23595e-05	0.0890549	0.893	0.837	0.414563	2
CFAP20	4.68673e-10	0.0890392	0.531	0.369	1.57202e-05	2
C16orf74	7.84777e-10	0.0889104	0.484	0.342	2.6323e-05	2
AIFM1	3.17363e-08	0.0888951	0.642	0.49	0.0010645	2
PPP5C	1.93638e-14	0.0888931	0.512	0.326	6.49499e-10	2
TSEN34	3.4571e-07	0.0888172	0.918	0.916	0.0115958	2
PMM1	5.77034e-12	0.0888123	0.479	0.316	1.93549e-07	2
CTNNB1	4.42708e-08	0.0887497	0.673	0.525	0.00148493	2
ARPC4	1.67786e-06	0.088744	0.914	0.84	0.0562789	2
SSR3	1.16625e-08	0.0884746	0.947	0.912	0.000391184	2
NUDT15	4.41317e-29	0.0883027	0.292	0.104	1.48027e-24	2
FBXO17	3.9727e-12	0.0881529	0.535	0.355	1.33252e-07	2
GMCL1	6.07722e-07	0.0880904	0.693	0.584	0.0203842	2
UBTF	2.25534e-08	0.0878874	0.772	0.641	0.000756485	2
NENF	6.1893e-07	0.0878097	0.909	0.848	0.0207601	2
APOO	4.94648e-12	0.0877767	0.492	0.331	1.65915e-07	2
RAB1B	6.86105e-07	0.0876837	0.765	0.641	0.0230134	2
NFYB	1.56682e-09	0.0875663	0.564	0.412	5.25544e-05	2
ATXN10	3.17172e-08	0.0874018	0.681	0.547	0.00106386	2
FIBCD1	4.80613e-12	0.0873116	0.574	0.4	1.61207e-07	2
MGAT4B	8.7524e-08	0.0872715	0.866	0.784	0.00293573	2
GSK3A	4.40502e-07	0.087254	0.64	0.509	0.0147753	2
VBP1	7.06727e-08	0.0872308	0.691	0.566	0.0023705	2
HSPA14.1	1.8858e-15	0.0869389	0.459	0.272	6.32537e-11	2
UPF3B	1.65611e-13	0.086922	0.418	0.248	5.55492e-09	2
HPF1	5.61983e-19	0.0869031	0.498	0.285	1.88501e-14	2
POLR3GL	1.12373e-07	0.0867543	0.675	0.539	0.00376923	2
TRMT112	4.17038e-08	0.0866741	0.986	0.96	0.00139883	2
RPS6KB2	4.17201e-07	0.0866542	0.807	0.683	0.0139937	2
RAP1A	1.18354e-05	0.0865751	0.747	0.614	0.396982	2
DHRS4L2	7.20006e-09	0.0864579	0.693	0.527	0.000241504	2
SMS	1.91428e-05	0.0863459	0.891	0.829	0.642088	2
MGST3	4.03972e-07	0.0862349	0.924	0.842	0.01355	2
PKN1	2.69727e-06	0.0861835	0.815	0.738	0.0904717	2
GUK1	3.84602e-09	0.0860618	1	0.998	0.000129003	2
MRPS14	8.90592e-07	0.0860129	0.809	0.713	0.0298722	2
TRIM59	5.39981e-21	0.0859429	0.263	0.106	1.8112e-16	2
C8orf82	1.96922e-09	0.085849	0.642	0.486	6.60516e-05	2
KIF1BP	2.77442e-09	0.0858222	0.626	0.483	9.30598e-05	2
PDS5A	4.77777e-08	0.0858016	0.667	0.521	0.00160256	2
CBWD1	1.95875e-08	0.0857922	0.842	0.722	0.000657003	2
SASS6	2.13601e-29	0.0857627	0.309	0.113	7.1646e-25	2
PABPC4	3.77879e-08	0.0856696	0.827	0.708	0.00126748	2
HAUS2	1.89064e-15	0.0855844	0.364	0.2	6.34159e-11	2
KDM1A	4.62765e-08	0.0855648	0.609	0.459	0.0015522	2
EIF2S2	5.69206e-07	0.0855492	0.951	0.914	0.0190923	2
COX7A2	7.91996e-07	0.0854125	0.996	0.982	0.0265651	2
MBNL1	1.93252e-07	0.0854027	0.605	0.476	0.00648206	2
NOP16	2.64777e-07	0.0853781	0.644	0.494	0.00888114	2
MRPL36	1.29673e-05	0.0853491	0.868	0.794	0.434948	2
TCERG1	2.05973e-12	0.0853472	0.572	0.4	6.90875e-08	2
PHB2	5.08921e-07	0.0852055	0.926	0.854	0.0170702	2
AKR7A2	5.15858e-07	0.0851326	0.815	0.711	0.0173029	2
PCM1	1.89202e-06	0.0850225	0.807	0.695	0.063462	2
FAM111A	3.72999e-15	0.0849053	0.37	0.205	1.25111e-10	2
RGS10	4.48641e-07	0.0849022	0.572	0.443	0.0150483	2
PDIA3	1.13474e-05	0.0848787	0.874	0.828	0.380613	2
VEGFB	3.50377e-05	0.0847196	0.792	0.699	1	2
C1orf122	1.01612e-05	0.08471	0.942	0.88	0.340826	2
NPDC1	1.29021e-06	0.0846068	0.965	0.92	0.0432761	2
RPN1	2.86089e-05	0.084479	0.772	0.684	0.959599	2
ATP5F1A	2.89238e-07	0.0844095	0.922	0.851	0.00970161	2
GCA	3.14032e-06	0.0842435	0.759	0.629	0.105333	2
PYCR1	6.76131e-06	0.084229	0.726	0.612	0.226788	2
CYP1B1	2.06057e-10	0.0841352	0.79	0.64	6.91158e-06	2
SMC6	1.58659e-13	0.0841255	0.496	0.318	5.32176e-09	2
RNF126	2.73776e-09	0.0840591	0.56	0.412	9.183e-05	2
EIF3B	4.38781e-06	0.0840583	0.897	0.83	0.147176	2
HDGFL2	2.70403e-08	0.0840519	0.593	0.442	0.000906986	2
ADAM15	2.25349e-08	0.083803	0.695	0.556	0.000755864	2
CHRAC1	3.93238e-09	0.0837175	0.44	0.302	0.0001319	2
TAF6	3.74261e-10	0.083689	0.506	0.349	1.25535e-05	2
TCOF1	3.94553e-20	0.0836342	0.34	0.162	1.32341e-15	2
HAUS6	1.43185e-17	0.0834881	0.354	0.182	4.80269e-13	2
ZNF107	1.11193e-15	0.0834209	0.496	0.3	3.72963e-11	2
ZDHHC6	6.54561e-13	0.0832879	0.43	0.268	2.19553e-08	2
ABCE1	3.53427e-07	0.0832726	0.786	0.693	0.0118547	2
DNAJC19	1.04271e-06	0.083268	0.823	0.702	0.0349746	2
N4BP3	1.44445e-07	0.0832123	0.628	0.494	0.00484498	2
ALG5	4.67664e-08	0.0832077	0.693	0.561	0.00156864	2
ARMC1	5.42968e-10	0.0830573	0.51	0.365	1.82122e-05	2
PHKG1	8.43678e-06	0.0829847	0.379	0.275	0.282987	2
TADA3	2.58595e-06	0.0829741	0.831	0.724	0.0867381	2
IDI1	7.37409e-08	0.0829587	0.973	0.916	0.00247342	2
EMC8	1.70954e-07	0.0828552	0.85	0.727	0.00573415	2
DDX21	0.000140119	0.0828361	0.823	0.769	1	2
GNB1	4.804e-06	0.0828236	0.77	0.649	0.161136	2
UBR7	2.58005e-19	0.0828202	0.317	0.145	8.65399e-15	2
GON7	3.05426e-10	0.0827716	0.576	0.419	1.02446e-05	2
SPTBN1	1.05489e-05	0.0826967	0.586	0.464	0.35383	2
MRPL57	4.71509e-06	0.0826354	0.949	0.903	0.158154	2
COMMD7	2.77235e-07	0.0826279	0.716	0.576	0.00929903	2
NPM3	2.61341e-10	0.082523	0.597	0.43	8.76589e-06	2
DDX56	6.66909e-08	0.0824898	0.658	0.513	0.00223695	2
KIF2A	1.19573e-06	0.0824713	0.665	0.541	0.0401071	2
SAP18	1.822e-08	0.0823635	0.984	0.964	0.000611134	2
DERA	2.71107e-14	0.0823582	0.397	0.23	9.09345e-10	2
ELP5	1.49778e-08	0.0821193	0.772	0.609	0.000502384	2
RBM25	4.92248e-07	0.0820846	0.788	0.689	0.016511	2
TOP2B	3.19496e-05	0.081996	0.833	0.755	1	2
STK25	4.47256e-08	0.0819785	0.586	0.444	0.00150018	2
MYL6	3.90793e-08	0.0819498	0.994	0.993	0.0013108	2
DRG1	5.41074e-08	0.0818889	0.626	0.482	0.00181487	2
B3GAT3	1.86739e-06	0.0818141	0.722	0.601	0.0626359	2
COX20	4.99945e-06	0.0816691	0.556	0.435	0.167692	2
UBE2E3	6.52455e-10	0.0815881	0.508	0.352	2.18846e-05	2
MORF4L1	9.41482e-08	0.081434	0.979	0.958	0.00315792	2
FUCA2	1.65662e-07	0.0814328	0.687	0.553	0.00555663	2
NUDT16	8.69518e-08	0.0814282	0.665	0.523	0.00291654	2
EPRS	1.04141e-05	0.0813586	0.85	0.787	0.349309	2
U2AF2	2.34902e-07	0.0812575	0.591	0.455	0.00787907	2
CSNK2B	1.54908e-05	0.0811916	0.969	0.95	0.519592	2
GSR	1.44359e-05	0.0811331	0.656	0.537	0.48421	2
C12orf29	4.25588e-09	0.0811302	0.531	0.371	0.000142751	2
PPP4R2	1.53445e-06	0.081026	0.77	0.665	0.0514686	2
LACTB	2.2402e-08	0.0810156	0.663	0.527	0.000751407	2
CEP70	2.81825e-09	0.0809207	0.383	0.247	9.45297e-05	2
HENMT1	8.4014e-12	0.0808899	0.486	0.322	2.818e-07	2
ZC3H13	0.000126251	0.0808861	0.821	0.777	1	2
MCMBP	3.7198e-15	0.0805844	0.42	0.239	1.2477e-10	2
HACD1	6.34311e-12	0.0804079	0.35	0.21	2.12761e-07	2
SERF2	6.08362e-08	0.0803814	1	0.999	0.00204057	2
NIT2	3.71036e-07	0.0802936	0.782	0.66	0.0124453	2
ITPA	2.34915e-09	0.08023	0.537	0.39	7.87953e-05	2
PLOD3	5.2196e-07	0.0802267	0.693	0.561	0.0175076	2
NAA10	2.25289e-05	0.0802203	0.889	0.837	0.755663	2
ZNF680	1.22229e-09	0.0802061	0.549	0.394	4.09979e-05	2
GEMIN2	7.0048e-18	0.0800638	0.389	0.203	2.34955e-13	2
PCK2	4.98192e-13	0.080038	0.519	0.34	1.67104e-08	2
ATP5F1B	3.31381e-06	0.0799368	0.932	0.893	0.111152	2
MYEF2	2.07811e-08	0.0799122	0.467	0.33	0.000697039	2
POLR2E	2.20132e-06	0.0798089	0.792	0.705	0.0738367	2
TRIM7	5.20142e-11	0.0797744	0.481	0.318	1.74466e-06	2
C1GALT1C1	2.0517e-08	0.0797007	0.755	0.594	0.000688183	2
BTF3L4	4.66485e-05	0.0796569	0.872	0.814	1	2
F12	5.16938e-06	0.0796137	0.924	0.88	0.173391	2
EPS8	3.45176e-09	0.0795347	0.584	0.434	0.000115779	2
SEC61G	3.58098e-05	0.0794313	0.981	0.957	1	2
CRELD2	1.3358e-10	0.0793208	0.422	0.279	4.48055e-06	2
DHCR7	1.09999e-08	0.079255	0.813	0.668	0.000368959	2
IPO9	5.60382e-15	0.0791839	0.362	0.197	1.87963e-10	2
LSM12	0.000103334	0.0791603	0.776	0.677	1	2
ARPC2	7.11897e-06	0.0790978	0.986	0.969	0.238784	2
TMEM14C	1.86768e-05	0.0790638	0.963	0.939	0.626456	2
RAC3	4.18719e-12	0.0790355	0.43	0.267	1.40447e-07	2
LYSMD2	2.53739e-05	0.0789334	0.605	0.5	0.851093	2
WASHC3	1.39878e-06	0.0788125	0.73	0.618	0.0469179	2
ICAM3	1.94982e-13	0.078697	0.617	0.413	6.5401e-09	2
TMEM147	1.16688e-06	0.0785615	0.965	0.945	0.0391395	2
MYH10	6.95555e-08	0.0785596	0.352	0.236	0.00233303	2
NUP93	2.44488e-14	0.0785422	0.311	0.16	8.20063e-10	2
BACE2	5.50295e-07	0.0784704	0.665	0.532	0.018458	2
THAP12	2.20036e-07	0.0784602	0.611	0.471	0.00738044	2
IPO5	1.45833e-12	0.0784053	0.391	0.233	4.89154e-08	2
PRPF4B	2.75177e-08	0.0783263	0.691	0.545	0.000923	2
THOC2	2.53386e-07	0.0782956	0.751	0.648	0.00849908	2
COX6A1	7.40495e-07	0.0782711	1	0.992	0.0248377	2
PPIF	5.45979e-10	0.0782298	0.514	0.351	1.83132e-05	2
TSN	9.15802e-08	0.0781915	0.656	0.513	0.00307178	2
ATL3	4.73332e-09	0.0781869	0.49	0.355	0.000158765	2
TMEM121	1.68503e-08	0.0781793	0.527	0.386	0.000565193	2
ERP29	9.70544e-06	0.078065	0.975	0.948	0.32554	2
C22orf39	6.89042e-11	0.0779715	0.586	0.413	2.31119e-06	2
TRAPPC2L	5.3961e-05	0.0779484	0.957	0.895	1	2
TRIM37	0.000199232	0.0777962	0.971	0.966	1	2
HES6	4.838e-25	0.0777877	0.348	0.146	1.62276e-20	2
TCF3	3.47937e-08	0.0777761	0.512	0.375	0.00116705	2
RPA1	1.24587e-15	0.0777522	0.354	0.187	4.17889e-11	2
COX6B1	1.21772e-05	0.0777082	0.998	0.995	0.408446	2
CAPZB	2.24864e-06	0.0776531	0.864	0.782	0.0754239	2
DDX6	5.82643e-06	0.0776211	0.85	0.775	0.19543	2
GLA	8.42007e-17	0.0775907	0.358	0.188	2.82426e-12	2
SAP30	2.20184e-14	0.0775618	0.389	0.221	7.38543e-10	2
ZNF726	7.88389e-21	0.0775512	0.255	0.1	2.64441e-16	2
ARHGAP21	3.72076e-08	0.0774428	0.455	0.326	0.00124802	2
GALK1	1.45589e-06	0.0774308	0.71	0.627	0.0488336	2
MRPL35	9.30274e-08	0.0774179	0.601	0.448	0.00312032	2
NUDCD2	2.01648e-09	0.0773866	0.527	0.385	6.76367e-05	2
BCAS4	3.04197e-06	0.0773505	0.767	0.657	0.102034	2
RCC1L	7.32593e-07	0.0772981	0.786	0.669	0.0245726	2
PKP3	8.80858e-07	0.0772333	0.582	0.449	0.0295457	2
ISOC1	2.05578e-12	0.0771982	0.463	0.289	6.89551e-08	2
ACBD6	0.000317911	0.0771479	0.837	0.781	1	2
COX5B	8.8057e-06	0.0771212	0.99	0.992	0.295361	2
RMI1	4.04356e-17	0.0770981	0.335	0.169	1.35629e-12	2
RBFA	2.27477e-10	0.0770956	0.56	0.385	7.63004e-06	2
ACAA2	8.9551e-09	0.0770399	0.757	0.595	0.000300372	2
NDUFA4	6.39834e-07	0.0769898	1	0.994	0.0214613	2
MRPL16	1.8974e-09	0.0769866	0.65	0.49	6.36425e-05	2
GNAI3	1.86585e-06	0.0768463	0.77	0.618	0.0625843	2
CBR3	6.40239e-18	0.07666	0.315	0.148	2.14749e-13	2
IRAK1	1.27081e-07	0.0766384	0.64	0.503	0.00426256	2
ARL2	8.95241e-06	0.0764514	0.907	0.848	0.300282	2
CENPL	6.29487e-24	0.0764399	0.329	0.139	2.11143e-19	2
PSMD8	1.34675e-07	0.0763754	0.961	0.939	0.00451725	2
PRPSAP1	2.48997e-07	0.0761674	0.578	0.429	0.00835186	2
CACNG4	2.99754e-14	0.0761242	0.455	0.269	1.00544e-09	2
RNF10	0.000681782	0.0761107	0.679	0.588	1	2
SUV39H2	1.81626e-30	0.0760667	0.263	0.083	6.09209e-26	2
PSMD4	0.000934719	0.0760366	0.973	0.941	1	2
MALSU1	1.62144e-06	0.0759241	0.687	0.564	0.0543863	2
SUB1	6.44485e-06	0.0759024	0.887	0.836	0.216173	2
TENT5C	2.24001e-09	0.0758224	0.442	0.299	7.51343e-05	2
E2F6	2.06094e-10	0.0757595	0.498	0.334	6.91281e-06	2
CDK2	1.99221e-21	0.0757073	0.267	0.108	6.68227e-17	2
DGCR6L	1.64519e-06	0.0756645	0.737	0.613	0.055183	2
CCT4	2.63616e-05	0.0756148	0.963	0.934	0.88422	2
ADH5	7.72602e-06	0.0756135	0.772	0.65	0.259146	2
CDK16	9.84911e-07	0.0754919	0.683	0.571	0.0330359	2
SLC52A2	5.37549e-07	0.0754588	0.712	0.55	0.0180305	2
NELFB	1.28395e-07	0.075441	0.527	0.391	0.00430663	2
TLNRD1	6.4733e-09	0.0753716	0.5	0.358	0.000217127	2
RBM38	2.42022e-12	0.0753505	0.43	0.264	8.1179e-08	2
RNF5	0.000201217	0.0753184	0.747	0.648	1	2
PPIL1	1.11688e-12	0.0752919	0.356	0.203	3.74622e-08	2
ANKLE2	4.11818e-09	0.0752387	0.605	0.457	0.000138132	2
RALBP1	4.261e-07	0.0751446	0.835	0.744	0.0142923	2
ENDOG	3.58672e-06	0.0751313	0.726	0.609	0.120306	2
AHCTF1	4.09809e-07	0.075121	0.529	0.416	0.0137458	2
EIF4E	9.77579e-09	0.075097	0.761	0.613	0.000327899	2
USP7	1.35408e-06	0.0750858	0.745	0.627	0.0454187	2
TAF3	3.29444e-10	0.075078	0.508	0.35	1.10502e-05	2
UBA1	1.05227e-05	0.0750177	0.64	0.543	0.352952	2
SLC25A1	7.44875e-05	0.0749309	0.926	0.902	1	2
AC239868.2	2.0495e-12	0.0749308	0.309	0.173	6.87442e-08	2
ATRAID	8.86985e-06	0.0749213	0.944	0.888	0.297513	2
HAX1	8.29129e-06	0.0748228	0.899	0.834	0.278106	2
TIAL1	1.24428e-07	0.0747815	0.745	0.619	0.00417357	2
CCND3	5.45722e-09	0.0747667	0.531	0.376	0.000183046	2
MLF1	4.64319e-08	0.0747191	0.714	0.578	0.00155742	2
HYAL2	4.28697e-08	0.0745605	0.475	0.34	0.00143793	2
TMED1	1.32723e-08	0.0744301	0.578	0.422	0.00044518	2
UMPS	9.42559e-08	0.0743136	0.634	0.488	0.00316153	2
CHPT1	3.1942e-06	0.0742946	0.794	0.684	0.10714	2
RTN4	4.55929e-05	0.0742637	0.932	0.905	1	2
RNH1	6.71064e-06	0.0742373	0.883	0.811	0.225088	2
PDZD11	1.09342e-05	0.0741512	0.747	0.627	0.366756	2
EGLN3	5.30069e-07	0.0741131	0.43	0.306	0.0177796	2
CERS6	8.29193e-06	0.0739593	0.556	0.433	0.278128	2
TMBIM6	7.26957e-06	0.0739208	0.986	0.985	0.243836	2
NMB	2.30252e-08	0.0738155	0.907	0.812	0.000772312	2
GNAI2	4.30695e-06	0.0737428	0.837	0.726	0.144464	2
KLHDC4	2.1212e-11	0.0737113	0.582	0.402	7.11494e-07	2
ANKRD11	9.73911e-05	0.0736993	0.909	0.859	1	2
LONP1	5.66146e-09	0.0735901	0.545	0.39	0.000189897	2
MDM1	1.78413e-19	0.0735821	0.276	0.118	5.98431e-15	2
PRPF19	1.2621e-08	0.0735712	0.444	0.314	0.000423333	2
PRKCSH	1.7079e-05	0.0734863	0.877	0.795	0.572865	2
CGREF1	1.34754e-07	0.0734765	0.597	0.457	0.00451991	2
PGAM5	1.99764e-11	0.0733346	0.387	0.235	6.70048e-07	2
ZBTB8OS	4.42515e-07	0.0732859	0.698	0.553	0.0148428	2
AK6	5.92312e-07	0.0732794	0.743	0.631	0.0198673	2
NUP50	4.07903e-11	0.0731904	0.412	0.258	1.36819e-06	2
TBRG4	5.98866e-08	0.073172	0.741	0.594	0.00200872	2
NUDT14	1.095e-06	0.0731476	0.755	0.652	0.0367286	2
BCAP29	3.63902e-06	0.0731287	0.673	0.553	0.12206	2
TSTA3	1.46814e-06	0.0731022	0.788	0.643	0.0492445	2
LCORL	1.50703e-06	0.0730751	0.484	0.363	0.0505487	2
CFAP298	1.02045e-05	0.0730454	0.726	0.616	0.342278	2
ATP5F1E	1.39166e-06	0.0730427	1	0.998	0.0466792	2
CCDC85B	5.26863e-05	0.0730402	0.957	0.93	1	2
PIEZO1	2.5987e-05	0.0729744	0.494	0.393	0.871654	2
NUDT21	4.37424e-07	0.0729433	0.749	0.646	0.0146721	2
BOP1	3.61949e-11	0.0729026	0.467	0.305	1.21405e-06	2
OSGEP	1.17374e-13	0.0728416	0.42	0.245	3.93697e-09	2
IARS2	0.000226398	0.0728413	0.733	0.636	1	2
PITHD1	1.65974e-11	0.0728348	0.463	0.302	5.5671e-07	2
DDB2	5.87384e-05	0.0727903	0.821	0.727	1	2
C12orf65	3.48165e-08	0.0726813	0.574	0.434	0.00116781	2
DTD1	4.02251e-10	0.0725929	0.374	0.233	1.34923e-05	2
EIF4A1	1.31588e-05	0.0725646	0.726	0.615	0.441373	2
EVL	1.13815e-09	0.0725175	0.467	0.308	3.81758e-05	2
VPS35	2.7368e-05	0.0725029	0.825	0.745	0.917978	2
SNU13	0.000121912	0.07245	0.938	0.906	1	2
PAK1IP1	7.21479e-07	0.0724213	0.473	0.349	0.0241999	2
DDX55	2.29187e-11	0.0723719	0.494	0.32	7.68738e-07	2
PRMT2	1.01736e-05	0.0723269	0.817	0.734	0.341244	2
CEBPZ	2.18561e-06	0.0722108	0.722	0.609	0.0733098	2
SLC3A2	1.30658e-07	0.07219	0.891	0.813	0.00438254	2
EXD3	9.79077e-07	0.0721208	0.759	0.629	0.0328402	2
R3HDM1	2.47438e-07	0.0721161	0.525	0.395	0.00829956	2
NR2F6	4.50924e-05	0.0720695	0.852	0.77	1	2
CCNE1	2.6152e-09	0.0719948	0.3	0.184	8.77191e-05	2
GPS1	2.20316e-07	0.071941	0.615	0.48	0.00738985	2
TCHP	4.92132e-10	0.071938	0.461	0.314	1.65071e-05	2
TMEM14A	1.20742e-09	0.0718131	0.593	0.43	4.04994e-05	2
TUSC3	1.39223e-06	0.0716788	0.706	0.571	0.0466982	2
PUM3	1.65382e-05	0.071666	0.516	0.414	0.554725	2
COPS5	5.77645e-06	0.0714997	0.755	0.641	0.193754	2
IDH3A	9.06231e-08	0.0713676	0.543	0.413	0.00303968	2
NSUN5	1.62302e-07	0.071299	0.805	0.695	0.00544392	2
DCAF15	9.3252e-17	0.0712732	0.296	0.14	3.12786e-12	2
CD99	6.29434e-05	0.0712409	0.887	0.808	1	2
FAM207A	1.43608e-05	0.0711846	0.889	0.859	0.48169	2
COA3	3.86694e-05	0.0710486	0.772	0.66	1	2
CEP192	7.08935e-13	0.0709413	0.309	0.168	2.37791e-08	2
HAUS4	3.2321e-13	0.0708644	0.432	0.257	1.08411e-08	2
REXO4	2.06201e-05	0.0708486	0.568	0.45	0.69164	2
BOD1	5.85107e-05	0.0708451	0.792	0.704	1	2
NDUFAF8	0.000681213	0.0707537	0.912	0.857	1	2
ADRA2C	9.72502e-05	0.0707131	0.693	0.594	1	2
IPO7	4.91793e-06	0.0706549	0.663	0.541	0.164957	2
ATPAF1	1.03573e-06	0.0706229	0.611	0.473	0.0347404	2
TRAPPC1	4.43578e-05	0.0706031	0.848	0.767	1	2
HIBADH	5.07622e-06	0.0705287	0.765	0.64	0.170267	2
BDP1	1.86016e-07	0.0705171	0.683	0.547	0.00623936	2
SFT2D1	1.66054e-05	0.070383	0.747	0.649	0.556979	2
PDIA4	1.26422e-08	0.0703828	0.537	0.388	0.000424045	2
PPP6R3	6.02738e-05	0.0703554	0.584	0.478	1	2
KBTBD2	1.68768e-11	0.0702977	0.442	0.277	5.66083e-07	2
SHKBP1	1.07697e-06	0.0702415	0.558	0.428	0.0361237	2
GSS	2.83597e-07	0.0702311	0.601	0.462	0.0095124	2
SOGA1	1.05607e-14	0.0702274	0.282	0.138	3.54226e-10	2
MED30	2.02483e-07	0.0700432	0.49	0.355	0.00679169	2
CYB561	2.78313e-06	0.0700016	0.776	0.665	0.0933519	2
HIPK1	4.3217e-05	0.069931	0.856	0.759	1	2
VPS26A	0.000134231	0.0699272	0.792	0.685	1	2
TIMM23	1.27142e-08	0.069904	0.5	0.355	0.000426459	2
SLC37A4	2.07183e-17	0.0698064	0.418	0.222	6.94935e-13	2
MTCH1	1.93694e-06	0.0697782	0.87	0.777	0.0649689	2
VMA21	1.29949e-07	0.0697715	0.512	0.367	0.00435875	2
HSPA9	0.00013484	0.0696778	0.823	0.737	1	2
LMO4	5.18516e-11	0.0696227	0.358	0.217	1.73921e-06	2
ACTN1	2.56309e-07	0.0695833	0.724	0.576	0.00859713	2
PLGRKT	3.72745e-06	0.0694126	0.792	0.674	0.125026	2
LACTB2	1.71675e-07	0.0693287	0.673	0.531	0.00575833	2
APRT	1.53195e-06	0.0693064	0.984	0.991	0.0513847	2
WTAP	4.3144e-07	0.0692166	0.479	0.36	0.0144714	2
PAIP2	3.72152e-06	0.0691985	0.835	0.699	0.124827	2
INO80C	4.61583e-10	0.0691667	0.488	0.335	1.54824e-05	2
WDR5	3.98362e-09	0.0691323	0.385	0.256	0.000133619	2
TXNDC9	3.17261e-05	0.0690867	0.753	0.652	1	2
GTF2E2	3.73989e-06	0.0689451	0.638	0.51	0.125443	2
QSER1	3.98094e-09	0.0689266	0.447	0.31	0.000133529	2
PRPF40A	0.000158138	0.0689155	0.914	0.889	1	2
CLPP	4.10187e-05	0.0687972	0.846	0.749	1	2
EED	1.40207e-09	0.0686643	0.432	0.283	4.70283e-05	2
SLC35B2	3.89719e-08	0.0685987	0.572	0.415	0.0013072	2
ABCF1	1.17077e-05	0.068489	0.842	0.741	0.392701	2
SZRD1	3.14201e-06	0.0684225	0.595	0.473	0.105389	2
RAB27A	4.86151e-13	0.0683583	0.3	0.16	1.63065e-08	2
LUC7L	2.19303e-06	0.0683458	0.568	0.442	0.0735587	2
UBXN2A	3.07568e-07	0.0683423	0.609	0.47	0.0103164	2
FAM102B	0.000188463	0.0682546	0.656	0.544	1	2
YARS	4.05771e-06	0.0682484	0.679	0.551	0.136104	2
YWHAZ	0.00102784	0.0682345	0.988	0.984	1	2
BCKDK	6.68732e-05	0.0682043	0.695	0.589	1	2
B4GALT2	4.93696e-11	0.0681481	0.426	0.267	1.65595e-06	2
NBN	6.76718e-06	0.0680541	0.642	0.547	0.226985	2
VPS4A	6.77446e-06	0.0680034	0.733	0.621	0.227229	2
SPINT2	2.67288e-09	0.0679842	1	0.988	8.96539e-05	2
PUS7	7.14342e-14	0.0679503	0.377	0.207	2.39605e-09	2
PSMG2	0.00087433	0.0679486	0.817	0.78	1	2
MIR4435-2HG	7.26709e-05	0.0679351	0.856	0.76	1	2
PITPNB	3.84845e-07	0.0679264	0.588	0.449	0.0129085	2
CLDN7	2.84597e-06	0.0678638	0.955	0.927	0.0954596	2
UCHL3	9.69067e-09	0.067722	0.566	0.408	0.000325044	2
PSMB7	0.000205288	0.067637	0.84	0.773	1	2
SLC9A3R1	2.21963e-05	0.0676004	0.885	0.835	0.744508	2
MYO19	1.09147e-23	0.0675805	0.265	0.097	3.661e-19	2
PRPF4	1.62389e-09	0.0675798	0.533	0.377	5.44684e-05	2
EEA1	1.26479e-05	0.0674725	0.724	0.609	0.424236	2
YTHDF2	2.33012e-05	0.0674582	0.712	0.601	0.781568	2
SELENOH	0.000104117	0.0674255	0.965	0.935	1	2
EXOSC2	1.59239e-17	0.0673965	0.327	0.16	5.34121e-13	2
SNRNP35	2.92049e-06	0.0673358	0.72	0.603	0.0979592	2
PMPCA	4.54168e-06	0.0673324	0.712	0.585	0.152337	2
RAC1	1.04339e-05	0.0672401	0.994	0.986	0.349972	2
ISCA1	1.96176e-06	0.0671544	0.77	0.62	0.0658013	2
NDUFA5	1.23088e-05	0.067073	0.794	0.686	0.412861	2
MRPL55	2.2471e-09	0.0670543	0.951	0.903	7.53721e-05	2
HPCAL1	7.43357e-08	0.0669838	0.656	0.503	0.00249337	2
POP5	1.2452e-05	0.0669532	0.714	0.603	0.417665	2
SDHA	5.02334e-05	0.066877	0.677	0.59	1	2
SRSF1	2.76946e-07	0.0667469	0.632	0.486	0.00928932	2
TMEM150C	1.3162e-10	0.0666725	0.418	0.262	4.4148e-06	2
TMEM209	1.05532e-11	0.0666306	0.253	0.132	3.53977e-07	2
RITA1	0.000140512	0.0666305	0.609	0.509	1	2
SEC11C	4.45517e-05	0.066577	0.728	0.608	1	2
WDR61	0.000380331	0.0665702	0.92	0.848	1	2
SREK1	5.24019e-08	0.0664768	0.564	0.409	0.00175766	2
ELOF1	6.25163e-05	0.0664496	0.782	0.685	1	2
CEBPZOS	9.29744e-05	0.0663897	0.794	0.697	1	2
BAG3	1.15021e-07	0.0663668	0.66	0.512	0.00385804	2
CD81	0.00011432	0.0663415	0.951	0.922	1	2
QDPR	4.03842e-07	0.0662718	0.521	0.396	0.0135457	2
CNOT7	0.000117585	0.0661868	0.698	0.592	1	2
SMARCA5	7.2506e-05	0.0661818	0.912	0.845	1	2
BSPRY	4.60597e-06	0.0661238	0.576	0.447	0.154493	2
SS18	2.31652e-05	0.0660498	0.381	0.281	0.777007	2
MAPK3	0.00015035	0.066012	0.84	0.749	1	2
TPGS2	8.56301e-08	0.065995	0.568	0.432	0.00287221	2
CISD3	7.50765e-05	0.0659051	0.79	0.68	1	2
NOP14	1.93441e-06	0.0657988	0.626	0.483	0.064884	2
IVNS1ABP	3.14425e-11	0.0657599	0.457	0.291	1.05464e-06	2
PIN4	9.35518e-06	0.0657348	0.714	0.58	0.313791	2
SETD3	1.27986e-06	0.0656289	0.551	0.418	0.042929	2
TP53	1.23882e-13	0.0654792	0.379	0.211	4.15526e-09	2
SYPL1	8.23182e-05	0.0654255	0.907	0.866	1	2
DDX23	8.31371e-07	0.0654184	0.605	0.465	0.0278859	2
ING2	2.04335e-09	0.0652342	0.385	0.245	6.8538e-05	2
MRPL46	0.000104236	0.0651961	0.776	0.671	1	2
AL390294.1	0.000132029	0.0651673	0.844	0.756	1	2
MRPL22	3.87926e-06	0.0651195	0.607	0.492	0.130118	2
ARRB2	6.30057e-13	0.0650986	0.288	0.15	2.11334e-08	2
DHRS4	1.48861e-07	0.0650707	0.377	0.255	0.00499309	2
PPAT	2.14712e-07	0.0650141	0.465	0.336	0.00720186	2
ALDH7A1	8.21536e-07	0.065007	0.628	0.481	0.027556	2
FAM122B	1.94374e-10	0.0650054	0.309	0.182	6.5197e-06	2
TMEM11	5.72383e-06	0.0649954	0.628	0.512	0.191989	2
RAF1	3.12657e-05	0.0648847	0.588	0.472	1	2
HAUS1	3.40018e-17	0.0648733	0.389	0.201	1.14049e-12	2
TRIB3	2.7134e-06	0.0648685	0.51	0.383	0.091013	2
PMP22	3.07595e-09	0.0646558	0.401	0.259	0.000103173	2
CPSF4	2.05366e-10	0.0646365	0.444	0.29	6.88838e-06	2
RGS19	3.54496e-12	0.0645927	0.401	0.241	1.18905e-07	2
NUP160	2.05588e-15	0.064506	0.352	0.185	6.89583e-11	2
FABP5	2.32793e-12	0.0644856	0.274	0.139	7.80835e-08	2
TMEM258	2.255e-05	0.0644093	0.944	0.924	0.756372	2
TOMM5	2.18299e-09	0.0643821	0.405	0.266	7.32217e-05	2
BORCS8	0.000251726	0.064352	0.496	0.398	1	2
TESMIN	3.33111e-09	0.0643515	0.385	0.25	0.000111732	2
ATP6V0E2	2.45122e-06	0.0643037	0.613	0.479	0.0822189	2
TMEM203	1.68426e-05	0.0643022	0.728	0.612	0.564933	2
DNAJC21	1.60405e-05	0.0642968	0.854	0.768	0.538031	2
RPIA	1.2984e-07	0.0642727	0.519	0.381	0.00435508	2
LRRC26	7.8868e-10	0.0639848	0.479	0.318	2.64539e-05	2
BUD31	2.34872e-06	0.0639078	0.973	0.951	0.0787806	2
ATP2B1	1.20448e-05	0.0638736	0.751	0.639	0.404008	2
CLPTM1	3.38373e-06	0.0638426	0.679	0.551	0.113497	2
NSD3	1.28319e-06	0.0637899	0.704	0.588	0.0430409	2
RMND5B	0.000848344	0.0637442	0.862	0.8	1	2
CAPNS1	0.000120651	0.0636917	0.891	0.846	1	2
LYRM4	4.32669e-07	0.0636706	0.469	0.338	0.0145126	2
SLC19A1	1.46053e-13	0.0635797	0.389	0.221	4.89891e-09	2
C11orf58	7.15145e-05	0.0635437	0.944	0.913	1	2
DSCAM-AS1	6.92942e-05	0.0634626	0.961	0.926	1	2
JTB	3.06621e-05	0.0634264	0.992	0.986	1	2
THRAP3	0.000375627	0.0634253	0.86	0.814	1	2
RRS1	5.38187e-07	0.0634168	0.479	0.351	0.0180519	2
FADS1	2.63132e-05	0.063392	0.677	0.564	0.882598	2
SNTB2	5.34833e-08	0.0633576	0.418	0.292	0.00179394	2
MRPL21	0.00127671	0.0633183	0.907	0.823	1	2
NOXO1	4.1195e-11	0.0631076	0.307	0.172	1.38176e-06	2
NDUFB9	0.000442363	0.0630632	0.973	0.963	1	2
FARSA	0.000529252	0.0630315	0.685	0.581	1	2
RNF187	3.77555e-05	0.0629571	0.909	0.815	1	2
MIF4GD	0.000112436	0.0628415	0.617	0.498	1	2
ACAT1	0.000123395	0.0628368	0.724	0.629	1	2
UBL7-AS1	1.01694e-19	0.06281	0.321	0.145	3.41102e-15	2
MLH1	4.73308e-12	0.0627086	0.364	0.216	1.58757e-07	2
PABPN1	4.19167e-05	0.0626578	0.642	0.53	1	2
RBM28	1.63468e-06	0.0626281	0.56	0.431	0.0548304	2
BTD	2.73466e-07	0.0625102	0.44	0.311	0.0091726	2
SSX2IP	1.61227e-14	0.0624288	0.298	0.15	5.40786e-10	2
ACADM	1.39751e-06	0.0623908	0.475	0.346	0.0468752	2
UXT	0.00101573	0.0623755	0.914	0.865	1	2
NOC2L	0.00011033	0.0623649	0.578	0.458	1	2
RRP36	2.43546e-06	0.0623477	0.642	0.516	0.0816902	2
MAPRE1	0.000134156	0.0623453	0.558	0.451	1	2
ATP1A1	0.000147905	0.0622492	0.881	0.8	1	2
TERF1	2.36219e-09	0.0622066	0.562	0.406	7.92326e-05	2
NUP35	4.32233e-18	0.0621822	0.263	0.115	1.44979e-13	2
PHF6	0.000461883	0.0620199	0.652	0.577	1	2
SRSF4	0.000276141	0.0620074	0.621	0.527	1	2
ORC3	5.09309e-13	0.0619898	0.358	0.199	1.70832e-08	2
TOR1A	1.20859e-06	0.0619463	0.508	0.371	0.0405386	2
WDR83	8.29744e-05	0.0618165	0.673	0.57	1	2
ANXA11	4.75373e-05	0.0618097	0.858	0.754	1	2
NDUFA10	0.00106023	0.0617081	0.883	0.801	1	2
AHCY	1.26587e-05	0.0616965	0.79	0.679	0.424597	2
ALDH3A2	8.70667e-06	0.0616842	0.636	0.508	0.292039	2
TPD52L2	0.00302287	0.0615996	0.778	0.657	1	2
CENPT	9.58782e-12	0.0615895	0.331	0.187	3.21595e-07	2
SRSF6	1.52923e-06	0.0615686	0.667	0.516	0.0512935	2
PPP2R2D	1.77123e-09	0.0614706	0.5	0.342	5.94106e-05	2
ERI3	4.40758e-05	0.0614617	0.654	0.536	1	2
REEP6	1.24924e-09	0.0614262	0.397	0.252	4.19019e-05	2
STX10	0.00235138	0.0613389	0.796	0.713	1	2
MFSD14B	1.09262e-09	0.0613194	0.356	0.22	3.66485e-05	2
COPE	1.31389e-05	0.0612934	0.994	0.975	0.440704	2
NUP155	6.36244e-15	0.0612814	0.27	0.13	2.13409e-10	2
TESC	3.79705e-07	0.0612705	0.479	0.351	0.0127361	2
BCAS3	0.00113001	0.0612208	0.984	0.974	1	2
NUP153	9.58467e-11	0.0611553	0.356	0.214	3.21489e-06	2
STMN3	4.30604e-10	0.0611318	0.356	0.217	1.44433e-05	2
IFT57	3.11952e-05	0.0610965	0.609	0.487	1	2
RCN1	1.58615e-06	0.0610526	0.615	0.472	0.0532027	2
LYPLA1	0.000291579	0.0610382	0.858	0.784	1	2
INIP	1.46097e-06	0.0610143	0.457	0.333	0.0490038	2
ACTN4	0.0010224	0.0610078	0.852	0.783	1	2
NSL1	1.18791e-10	0.0609244	0.428	0.269	3.98449e-06	2
GSTCD	2.97329e-10	0.0609184	0.251	0.136	9.97301e-06	2
RABIF	0.000116171	0.0608471	0.533	0.427	1	2
THAP11	2.90636e-07	0.060838	0.535	0.384	0.00974851	2
RASSF3	1.70675e-09	0.0608289	0.305	0.182	5.72477e-05	2
RAB5IF	1.7477e-05	0.0608108	0.86	0.77	0.586215	2
RWDD1	9.89743e-05	0.0607853	0.883	0.807	1	2
LMO7	8.77364e-06	0.0607623	0.652	0.523	0.294286	2
FAHD2A	8.37242e-06	0.0607566	0.654	0.538	0.280828	2
NOSIP	0.00335162	0.0606065	0.685	0.615	1	2
LGALS1	0.00699309	0.0605901	0.412	0.342	1	2
RSBN1L	0.000218919	0.0605732	0.903	0.861	1	2
ASNSD1	2.37575e-05	0.0605569	0.545	0.431	0.796875	2
DST	0.00195769	0.060514	0.58	0.49	1	2
DDX5	0.00208146	0.0605112	0.963	0.961	1	2
USP13	2.91843e-12	0.060506	0.315	0.172	9.789e-08	2
DDX1	7.29454e-06	0.0604012	0.702	0.562	0.244673	2
NUP210	8.52467e-11	0.0603649	0.407	0.256	2.85934e-06	2
PSPC1	8.66618e-05	0.0603537	0.689	0.581	1	2
DUS1L	0.00482072	0.0602568	0.805	0.758	1	2
LMNB2	3.24517e-16	0.0602363	0.263	0.12	1.0885e-11	2
TMOD3	0.00157485	0.0602251	0.87	0.84	1	2
DDX54	0.000100017	0.0602144	0.65	0.563	1	2
ZADH2	2.25341e-08	0.0601729	0.37	0.245	0.000755838	2
PRPF8	0.000365657	0.0601151	0.634	0.527	1	2
NRDC	0.00741178	0.0601039	0.819	0.747	1	2
RAB22A	0.000376206	0.0600922	0.846	0.764	1	2
ASMTL	2.17222e-08	0.0600879	0.475	0.324	0.000728607	2
ZNF428	0.000459685	0.0600817	0.858	0.805	1	2
H2AFY2	7.48949e-08	0.060003	0.498	0.353	0.00251212	2
SF3A1	4.6876e-05	0.0599324	0.531	0.423	1	2
TOMM22	0.000101867	0.0599254	0.755	0.656	1	2
DEGS2	6.2124e-05	0.0598345	0.617	0.497	1	2
ERI1	7.3696e-07	0.0596394	0.409	0.29	0.0247191	2
SINHCAF	0.000690836	0.05962	0.605	0.512	1	2
CTBP1	1.58912e-06	0.0596032	0.586	0.45	0.0533022	2
RHOT2	2.11143e-05	0.0595975	0.57	0.447	0.708215	2
COPS6	0.000641277	0.0595652	0.914	0.878	1	2
DICER1	0.000228803	0.0594923	0.617	0.531	1	2
FAM133B	0.00187981	0.0594559	0.714	0.636	1	2
SH3GLB2	0.0006475	0.0594029	0.881	0.79	1	2
NMD3	0.000761541	0.0592915	0.868	0.814	1	2
SRSF11	1.16985e-05	0.0592777	0.844	0.742	0.392391	2
CCDC14	1.22941e-14	0.0592293	0.302	0.151	4.12368e-10	2
EML4	1.49299e-07	0.0592159	0.372	0.257	0.0050078	2
LRP3	5.00482e-11	0.0592106	0.494	0.322	1.67872e-06	2
FBXW5	0.000707898	0.0591088	0.733	0.617	1	2
BZW1	9.66419e-05	0.0590764	0.992	0.966	1	2
NOL11	2.81119e-07	0.059001	0.576	0.426	0.00942928	2
SNRPD2	0.00380044	0.0589855	0.992	0.977	1	2
DCAF7	2.58516e-05	0.0589355	0.757	0.646	0.867114	2
METAP2	0.0018985	0.0588984	0.79	0.717	1	2
PTGR2	1.72087e-05	0.0588658	0.638	0.508	0.577215	2
ATP5PO	0.000376125	0.0588588	0.92	0.896	1	2
TMEM60	0.00021676	0.0588458	0.786	0.732	1	2
POP4	9.59536e-06	0.0588332	0.767	0.634	0.321847	2
TRIOBP	3.11732e-10	0.0586932	0.354	0.214	1.04561e-05	2
TRAF2	1.85875e-11	0.0586692	0.253	0.133	6.23461e-07	2
TEX30	1.46136e-12	0.0586645	0.292	0.156	4.90169e-08	2
SLCO3A1	1.17999e-09	0.0585905	0.387	0.244	3.95793e-05	2
BDH1	2.13636e-07	0.0585412	0.547	0.403	0.00716577	2
SMIM13	4.05185e-09	0.0584659	0.3	0.183	0.000135907	2
CNOT1	7.91959e-05	0.0584187	0.496	0.401	1	2
TRAPPC4	0.000141205	0.0584145	0.811	0.742	1	2
ACIN1	2.20284e-05	0.0583833	0.64	0.522	0.738875	2
FAIM	1.02701e-07	0.0583798	0.422	0.293	0.0034448	2
PYURF	0.000129245	0.0583479	0.936	0.889	1	2
EBPL	0.000132943	0.0583266	0.827	0.724	1	2
KIF1C	1.5706e-06	0.0582335	0.529	0.406	0.0526809	2
ZNF106	0.000279478	0.0581986	0.749	0.671	1	2
UBE2D3	0.00157976	0.0581474	0.953	0.89	1	2
ACTR1A	3.86771e-07	0.0580919	0.453	0.318	0.0129731	2
PHF5A	3.00569e-07	0.0580811	0.442	0.317	0.0100817	2
NIF3L1	1.03368e-06	0.0580731	0.457	0.332	0.0346718	2
GNL1	5.21766e-05	0.0580038	0.691	0.575	1	2
ASCL2	1.56566e-05	0.0579916	0.679	0.554	0.525154	2
AP002360.1	3.23874e-07	0.0579205	0.502	0.369	0.0108634	2
PRKRA	1.72344e-06	0.0579053	0.506	0.37	0.0578077	2
EI24	0.000127914	0.0579014	0.864	0.802	1	2
ROMO1	0.00654038	0.0578651	0.922	0.877	1	2
PPM1D	0.0054716	0.0578184	0.813	0.725	1	2
PCBD2	1.10234e-08	0.0578151	0.265	0.157	0.000369747	2
TDP1	1.21017e-09	0.0577406	0.282	0.163	4.05916e-05	2
UBN1	0.000330901	0.057734	0.698	0.587	1	2
STAT1	5.31556e-05	0.0577189	0.617	0.517	1	2
AP1B1	1.45301e-07	0.0576965	0.502	0.355	0.00487367	2
MRPL15	2.58519e-07	0.0576608	0.65	0.525	0.00867124	2
THOP1	7.08807e-15	0.0576208	0.342	0.178	2.37748e-10	2
DMKN	0.00174725	0.0576051	0.77	0.701	1	2
PCP4	1.89031e-05	0.0575945	0.63	0.508	0.634049	2
COMMD1	4.65786e-07	0.057459	0.566	0.431	0.0156234	2
TPM4	0.000358249	0.0574532	0.961	0.924	1	2
DARS2	3.11385e-13	0.0574436	0.335	0.18	1.04445e-08	2
REX1BD	0.000180536	0.0574431	0.87	0.801	1	2
RWDD4	1.68823e-06	0.0573992	0.539	0.408	0.0566268	2
CHCHD6	2.50813e-06	0.0573682	0.665	0.527	0.0841276	2
HADHA	0.00503106	0.0573391	0.942	0.926	1	2
MRPL39	2.8354e-06	0.0573046	0.521	0.394	0.0951048	2
DHRS11	5.79128e-12	0.0572391	0.255	0.133	1.94251e-07	2
AMFR	8.31117e-08	0.0572284	0.453	0.315	0.00278773	2
ARPP19	6.06346e-05	0.0571182	0.916	0.863	1	2
TMED9	5.15553e-06	0.0570688	0.961	0.905	0.172927	2
AP2A1	6.15254e-05	0.0570454	0.656	0.526	1	2
NXPH4	4.11839e-17	0.057026	0.274	0.121	1.38139e-12	2
TDG	0.000184173	0.0569791	0.716	0.582	1	2
KNOP1	0.000288515	0.0569493	0.683	0.586	1	2
THOC3	2.05896e-09	0.0569155	0.519	0.359	6.90615e-05	2
ZNF511	4.86799e-07	0.0568508	0.609	0.461	0.0163282	2
LRRC45	2.63026e-12	0.0568495	0.294	0.159	8.82242e-08	2
XPOT	8.36116e-06	0.0568451	0.605	0.48	0.28045	2
TSPAN4	2.69968e-12	0.0567955	0.272	0.143	9.05526e-08	2
ENOSF1	4.73703e-08	0.0567762	0.49	0.352	0.00158889	2
SELENOO	3.22526e-13	0.0567175	0.354	0.193	1.08182e-08	2
PAK4	1.36542e-05	0.0566649	0.461	0.351	0.45799	2
BRCC3	2.33165e-05	0.0566483	0.453	0.348	0.782082	2
EIF3A	0.00120472	0.0564509	0.92	0.901	1	2
CGAS	2.27907e-08	0.0564163	0.292	0.179	0.000764447	2
UBE2D2	7.89365e-05	0.0563623	0.813	0.738	1	2
PRKACA	0.000625667	0.0563205	0.496	0.399	1	2
LAD1	0.000127701	0.0562988	0.667	0.559	1	2
PRDX5	2.05504e-05	0.0561829	0.992	0.986	0.689302	2
ZMYM1	7.92204e-08	0.0561104	0.272	0.168	0.00265721	2
DNAJC1	0.000571112	0.0560994	0.844	0.769	1	2
DHCR24	4.53464e-05	0.0560854	0.63	0.507	1	2
ST14	4.23957e-06	0.0560321	0.553	0.422	0.142204	2
RHNO1	2.33398e-09	0.0560293	0.286	0.168	7.82863e-05	2
DNAJC22	6.34852e-10	0.0560024	0.307	0.179	2.12942e-05	2
HACD2	2.68871e-05	0.0558332	0.463	0.352	0.901847	2
CEP83	1.35149e-07	0.0558304	0.393	0.271	0.00453316	2
SFXN1	0.000942522	0.0558089	0.835	0.762	1	2
CEP89	2.84171e-10	0.0557684	0.335	0.198	9.53165e-06	2
KLHDC3	4.89974e-05	0.0557612	0.556	0.438	1	2
SPATA5	4.73176e-14	0.0557518	0.265	0.129	1.58713e-09	2
RPUSD1	0.000953984	0.0556524	0.63	0.529	1	2
GMPPB	1.35926e-06	0.0556223	0.428	0.302	0.0455922	2
CNPY3	5.82093e-05	0.0556008	0.648	0.542	1	2
UBE2I	0.000286122	0.0555931	0.949	0.957	1	2
FBXO27	1.28484e-07	0.0555387	0.379	0.25	0.00430961	2
SMNDC1	0.000168725	0.0555041	0.638	0.531	1	2
PNPT1	2.16047e-06	0.0554937	0.556	0.423	0.0724666	2
NUP54	2.83791e-09	0.055486	0.389	0.248	9.51893e-05	2
NUFIP1	4.80072e-07	0.0554178	0.35	0.237	0.0161026	2
EMX1	2.05215e-08	0.0554077	0.387	0.252	0.000688332	2
FLYWCH2	0.000512956	0.0554066	0.842	0.77	1	2
KANK2	1.02594e-11	0.0553591	0.284	0.153	3.4412e-07	2
MYO5C	6.15756e-07	0.0553554	0.488	0.354	0.0206537	2
MTX2	0.000721523	0.0552645	0.665	0.586	1	2
ATP5MG	0.00127531	0.0551749	1	0.992	1	2
GPATCH11	1.00785e-09	0.0550865	0.391	0.249	3.38053e-05	2
SRP14	0.00150936	0.0550594	0.994	0.986	1	2
KYNU	0.00078333	0.0550515	0.8	0.72	1	2
MRPL52	0.0052797	0.0550059	0.881	0.777	1	2
LETM1	2.08404e-05	0.0550032	0.566	0.463	0.699028	2
CSTF2	1.51527e-08	0.0549995	0.374	0.241	0.000508253	2
TARDBP	1.96832e-08	0.0549711	0.444	0.304	0.000660213	2
IMPDH1	0.000274735	0.054948	0.708	0.582	1	2
PDCD6	0.000737379	0.0549394	0.92	0.906	1	2
SART3	1.52401e-05	0.0548999	0.479	0.374	0.511182	2
ABI2	1.1089e-06	0.0548989	0.525	0.386	0.0371946	2
GEMIN6	1.88587e-05	0.0548426	0.57	0.451	0.632558	2
ARL6IP4	0.000403868	0.0548285	0.963	0.947	1	2
SLC25A3	0.000190423	0.0548272	0.977	0.984	1	2
BOLA1	0.00893858	0.0548048	0.903	0.885	1	2
EIF5AL1	8.4255e-06	0.054804	0.27	0.184	0.282608	2
ETF1	0.000380322	0.0547577	0.615	0.5	1	2
CAMKK2	1.28557e-05	0.0547433	0.475	0.36	0.431207	2
PTCD3	4.94862e-05	0.0546501	0.519	0.408	1	2
PTS	0.000525459	0.0546183	0.8	0.728	1	2
KIAA0232	0.00010913	0.0545812	0.636	0.517	1	2
TUBD1	0.00554011	0.0545487	0.815	0.742	1	2
ACOT13	0.000246982	0.0545051	0.782	0.684	1	2
DNAJC15	0.00213669	0.0545024	0.858	0.81	1	2
FTSJ1	9.01738e-07	0.0544993	0.317	0.215	0.0302461	2
SUCLG1	0.000182246	0.0544932	0.907	0.863	1	2
AAMDC	0.000185779	0.0544694	0.646	0.519	1	2
HNRNPA0	7.03696e-05	0.05445	0.792	0.689	1	2
ENTR1	0.000295397	0.0544428	0.506	0.423	1	2
C2orf69	1.29321e-08	0.0544339	0.368	0.237	0.000433767	2
NAAA	1.32998e-06	0.0544005	0.508	0.375	0.0446101	2
STK4	0.000108323	0.0543981	0.539	0.431	1	2
FARP1	0.000152737	0.0543559	0.677	0.56	1	2
DMAC1	0.000553156	0.0541855	0.872	0.794	1	2
PRPF3	1.7035e-07	0.0541758	0.601	0.435	0.00571388	2
CCNH	9.65499e-08	0.0541552	0.409	0.277	0.00323848	2
CAPZA2	3.47966e-05	0.0541485	0.825	0.704	1	2
DNASE2	0.000191432	0.0541405	0.767	0.68	1	2
NEDD4	1.06033e-06	0.0541242	0.393	0.279	0.0355656	2
PHKG2	9.53384e-06	0.0541142	0.558	0.439	0.319784	2
FKBP1A	0.000310442	0.0540908	0.87	0.826	1	2
PHIP	0.000413283	0.0540887	0.691	0.603	1	2
CSTF3	5.69766e-08	0.0540756	0.453	0.312	0.00191111	2
NFS1	5.04134e-05	0.0540623	0.455	0.343	1	2
NPAT	4.25054e-10	0.053994	0.333	0.196	1.42571e-05	2
GAL	7.28965e-10	0.0539596	0.479	0.312	2.44509e-05	2
CREM	7.1317e-06	0.053945	0.656	0.523	0.239212	2
KCMF1	0.00286713	0.0539134	0.85	0.762	1	2
GARS	0.000379924	0.0538975	0.77	0.665	1	2
LAP3	0.000347148	0.0538303	0.7	0.604	1	2
LHPP	4.22016e-06	0.0538229	0.407	0.297	0.141553	2
BCAP31	0.000662166	0.0537689	0.955	0.905	1	2
EBAG9	0.0061972	0.0536947	0.831	0.765	1	2
PPIE	5.85743e-07	0.0536135	0.607	0.459	0.019647	2
ISCA2	0.000327054	0.0536065	0.733	0.649	1	2
PTPN11	0.00224658	0.0535226	0.823	0.738	1	2
RPRM	0.000147257	0.0535128	0.362	0.269	1	2
STAU1	0.000165568	0.0534913	0.922	0.862	1	2
KIAA1586	2.94068e-07	0.0534789	0.455	0.322	0.00986364	2
RHBDD2	0.000438471	0.0534755	0.761	0.661	1	2
NUDCD1	0.000149656	0.0534535	0.611	0.512	1	2
MPV17L2	3.7041e-08	0.0534347	0.364	0.239	0.00124243	2
RER1	0.00356459	0.0533912	0.885	0.826	1	2
DHPS	0.00151446	0.0533358	0.895	0.845	1	2
PAIP1	0.00101709	0.0533138	0.743	0.654	1	2
MCRS1	6.95012e-07	0.0532754	0.601	0.462	0.0233121	2
PACS2	5.45663e-06	0.0531661	0.529	0.413	0.183026	2
TIMM17A	0.00649787	0.0531104	0.848	0.76	1	2
CXCR4	1.97731e-06	0.0531012	0.344	0.23	0.066323	2
ANAPC16	0.00104843	0.0530828	0.92	0.863	1	2
TWISTNB	3.08135e-06	0.0530412	0.469	0.344	0.103355	2
DCTN1	0.000380106	0.0530044	0.597	0.488	1	2
PON2	3.99433e-05	0.0529727	0.401	0.301	1	2
SPAG1	3.29215e-06	0.0529393	0.302	0.206	0.110425	2
STX8	1.61256e-05	0.0529328	0.409	0.303	0.540886	2
SIGMAR1	4.19335e-15	0.0528329	0.305	0.148	1.40653e-10	2
SMIM7	0.00153441	0.0527565	0.893	0.834	1	2
DDX49	0.0015852	0.0527221	0.708	0.62	1	2
ZNF678	1.84396e-12	0.0527115	0.251	0.126	6.18501e-08	2
CEP135	6.87169e-11	0.0526918	0.28	0.154	2.3049e-06	2
UNK	5.4661e-07	0.0526353	0.374	0.256	0.0183344	2
AXIN1	1.92256e-08	0.0526235	0.399	0.263	0.000644865	2
RASSF8	7.74617e-09	0.0525993	0.344	0.216	0.000259822	2
S100A11	4.093e-06	0.0525671	1	0.998	0.137287	2
EIF2B3	4.33963e-07	0.0525461	0.389	0.27	0.014556	2
RPL35	0.000376082	0.052546	1	0.999	1	2
LRRC58	0.000333109	0.0525132	0.628	0.533	1	2
ADAT1	1.80162e-07	0.0524858	0.377	0.252	0.006043	2
DPM1	0.000119559	0.0524712	0.813	0.703	1	2
HNRNPDL	0.00201242	0.0524432	0.691	0.607	1	2
LSM14B	0.000424222	0.0524341	0.457	0.365	1	2
CCNC	0.000173837	0.0524063	0.755	0.647	1	2
AGO2	0.000184315	0.0523498	0.632	0.523	1	2
MRPL50	1.11911e-06	0.0522584	0.667	0.519	0.0375373	2
RRP15	7.45808e-05	0.052258	0.459	0.357	1	2
MRPS34	0.000396794	0.0521778	0.992	0.984	1	2
TTF1	1.4107e-07	0.052175	0.5	0.358	0.00473177	2
MARS	6.49681e-08	0.0521295	0.335	0.217	0.00217916	2
MARCKSL1	0.00180526	0.052107	0.957	0.944	1	2
ACAD9	1.05736e-07	0.0520484	0.453	0.313	0.00354659	2
RNF121	5.65148e-07	0.052048	0.36	0.249	0.0189562	2
HSPA4	0.000247884	0.0520342	0.683	0.599	1	2
MAEA	1.17852e-07	0.0520162	0.5	0.35	0.003953	2
EXOC6	1.24102e-07	0.0520062	0.412	0.28	0.00416264	2
THAP7	8.90842e-05	0.0519703	0.58	0.483	1	2
APEH	2.25293e-07	0.0519572	0.591	0.456	0.00755677	2
WDYHV1	9.76645e-06	0.0519364	0.574	0.453	0.327586	2
UQCRH	4.1137e-05	0.0519231	1	0.997	1	2
UTP11	0.000164591	0.0519089	0.695	0.579	1	2
HDHD5	4.6792e-06	0.0518042	0.525	0.389	0.15695	2
TBL1X	3.9076e-07	0.0517116	0.613	0.454	0.0131069	2
URI1	0.00325365	0.0516802	0.883	0.835	1	2
PPCDC	3.70818e-06	0.0516625	0.389	0.279	0.12438	2
U2SURP	0.000530226	0.0516416	0.819	0.74	1	2
ATAD3A	7.20131e-11	0.051596	0.337	0.197	2.41546e-06	2
MAK16	3.59946e-09	0.0515934	0.337	0.202	0.000120733	2
EP400	1.07179e-06	0.0514933	0.461	0.325	0.0359501	2
ANAPC10	5.72431e-06	0.0514405	0.617	0.489	0.192005	2
GRK2	0.000137802	0.0514044	0.506	0.396	1	2
NAA15	4.6651e-07	0.0513359	0.65	0.494	0.0156477	2
CYB5R3	1.03187e-05	0.0513166	0.621	0.492	0.346109	2
YAF2	1.89932e-06	0.051275	0.434	0.311	0.0637068	2
COL18A1	4.03656e-07	0.0512617	0.372	0.25	0.0135394	2
DCUN1D5	0.00215056	0.0512436	0.784	0.697	1	2
TTL	3.49396e-06	0.051217	0.307	0.201	0.117194	2
2022-09-02	0.000317934	0.0511994	0.881	0.789	1	2
KCTD9	6.34595e-08	0.0511803	0.426	0.293	0.00212856	2
MRPL19	0.000524054	0.051177	0.77	0.66	1	2
C1orf131	7.91027e-06	0.0511574	0.523	0.398	0.265326	2
MRPL24	0.00020885	0.0511457	0.73	0.605	1	2
CSK	3.99511e-06	0.0511202	0.535	0.402	0.134004	2
OGFOD3	1.53428e-06	0.0510321	0.424	0.3	0.0514627	2
NET1	5.26689e-06	0.0510199	0.547	0.408	0.176662	2
AP1M1	9.86524e-10	0.0509959	0.321	0.193	3.309e-05	2
SNF8	0.000208879	0.0509578	0.846	0.743	1	2
YDJC	3.56222e-05	0.0509551	0.724	0.596	1	2
PARL	0.00168814	0.0509371	0.767	0.674	1	2
YBX3	0.00256881	0.0509343	0.895	0.852	1	2
SAP30BP	3.16163e-05	0.0509088	0.743	0.639	1	2
RB1	3.5027e-09	0.0508986	0.377	0.242	0.000117487	2
PIGK	5.92348e-09	0.0508389	0.272	0.158	0.000198685	2
ATG4B	0.00017066	0.0507803	0.525	0.42	1	2
ATF7IP	9.84158e-05	0.0507645	0.488	0.381	1	2
COX16	0.000865994	0.050712	0.685	0.585	1	2
HSPBP1	0.000178422	0.0506902	0.529	0.414	1	2
PRDX6	0.000420449	0.0506769	0.984	0.983	1	2
STT3B	0.00324967	0.0506297	0.619	0.546	1	2
MRPL43	0.00372573	0.0506122	0.879	0.79	1	2
ZC3H14	0.000355044	0.0505318	0.578	0.475	1	2
[truncated: 1,119 more rows]

## Sheet: Supplemental Table 5.4
Supplemental Table 5.4. The list of differentially expressed genes in MCF-7 MS clusters_Cluster 3.
gene	p_val	avg_logFC	pct.1	pct.2	p_val_adj	cluster
HEXIM1	4.27124e-33	1.93621	0.904	0.384	1.43266e-28	3
JUN	1.69648e-30	1.93608	1	0.867	5.69032e-26	3
HIST1H2BH	4.97563e-36	1.84024	0.827	0.243	1.66893e-31	3
AL021453.1	1.76391e-157	1.74682	0.827	0.036	5.91651e-153	3
GADD45G	2.47744e-12	1.71683	0.75	0.575	8.30982e-08	3
CSKMT	9.76982e-32	1.70147	0.75	0.215	3.27699e-27	3
SOX4	2.74389e-24	1.6572	0.962	0.836	9.20355e-20	3
MAFB	2.26556e-33	1.63302	0.904	0.37	7.59915e-29	3
GADD45B	1.69121e-25	1.59701	0.923	0.607	5.67265e-21	3
IER2	5.17647e-28	1.57417	1	0.953	1.73629e-23	3
IER5	2.50697e-19	1.53362	0.846	0.575	8.40889e-15	3
PPP1R15A	4.58874e-19	1.52928	0.788	0.45	1.53916e-14	3
BTG2	8.85699e-18	1.46026	0.827	0.602	2.97081e-13	3
AC091271.1	1.77403e-18	1.43047	0.808	0.514	5.95046e-14	3
ID2	5.73729e-36	1.35668	0.654	0.127	1.9244e-31	3
JUNB	7.21165e-25	1.27805	0.981	0.944	2.41893e-20	3
HIST1H2BN	1.65791e-16	1.2427	0.808	0.532	5.56096e-12	3
NEAT1	3.69302e-12	1.23895	1	0.964	1.23871e-07	3
PPP1R10	3.58371e-17	1.2294	0.827	0.648	1.20205e-12	3
SOCS1	6.07842e-69	1.22658	0.654	0.061	2.03882e-64	3
AC069185.1	6.62336e-47	1.1869	0.577	0.07	2.22161e-42	3
AL137077.2	5.79905e-100	1.17789	0.5	0.02	1.94512e-95	3
PIK3R3	5.14863e-19	1.17234	0.788	0.432	1.72695e-14	3
RHOB	2.44535e-10	1.16175	0.808	0.766	8.2022e-06	3
KCNQ1OT1	4.94514e-13	1.1607	0.885	0.759	1.6587e-08	3
AC062029.1	2.05463e-17	1.14968	0.442	0.107	6.89163e-13	3
ILF3-DT	2.72747e-21	1.14867	0.904	0.724	9.14848e-17	3
CHD2	2.3253e-11	1.13901	0.75	0.612	7.79953e-07	3
HIST2H2BF	1.90375e-43	1.12878	0.577	0.077	6.38557e-39	3
HSPA2	7.9003e-28	1.1268	0.712	0.207	2.64992e-23	3
DNAJB1	1.92819e-11	1.11762	0.808	0.763	6.46754e-07	3
AC144652.1	1.04142e-38	1.09905	0.596	0.094	3.49314e-34	3
MAFA	1.2425e-87	1.09274	0.538	0.028	4.16759e-83	3
DDIT4	5.22927e-11	1.08405	0.692	0.477	1.754e-06	3
NRARP	3.56105e-26	1.05785	0.654	0.182	1.19445e-21	3
MCL1	2.17779e-11	1.05584	0.769	0.701	7.30474e-07	3
TLE4	5.29393e-76	1.05403	0.615	0.046	1.77569e-71	3
HIST1H2AG	7.66545e-23	0.985545	0.654	0.209	2.57114e-18	3
TSPYL2	1.79416e-15	0.978555	0.769	0.499	6.01798e-11	3
YME1L1	7.04192e-06	0.976362	0.712	0.792	0.2362	3
AL135925.1	1.28356e-19	0.96662	0.558	0.163	4.30533e-15	3
EXT1	4.7126e-17	0.964173	0.577	0.2	1.5807e-12	3
H2AFX	2.79958e-11	0.952709	0.731	0.575	9.39034e-07	3
HIST2H2BE	5.46022e-13	0.944366	0.769	0.553	1.83147e-08	3
PCDH10	2.12122e-14	0.944053	0.846	0.507	7.11499e-10	3
AC025164.1	3.02267e-12	0.93817	0.462	0.164	1.01386e-07	3
HIST1H1E	3.17248e-08	0.92447	0.538	0.317	0.00106411	3
SERTAD1	5.00358e-16	0.923177	0.75	0.46	1.6783e-11	3
JUND	1.87849e-23	0.913152	1	0.981	6.30084e-19	3
EPM2AIP1	4.39581e-09	0.906118	0.558	0.327	0.000147444	3
NFKBIA	0.00029122	0.904792	0.635	0.68	1	3
ATP2B1-AS1	4.15542e-13	0.904679	0.519	0.202	1.39381e-08	3
GLUL	2.01642e-06	0.903449	0.615	0.537	0.0676349	3
AC069224.1	5.00606e-49	0.900434	0.365	0.024	1.67913e-44	3
AL118558.3	5.91992e-42	0.895271	0.558	0.074	1.98566e-37	3
SGK1	1.48094e-53	0.884224	0.385	0.024	4.96735e-49	3
ADM	0.000177255	0.861877	0.269	0.124	1	3
IER5L	7.57263e-13	0.854142	0.942	0.879	2.54001e-08	3
AMD1	0.000227319	0.85347	0.519	0.456	1	3
ZFP36L2	6.50141e-10	0.835949	0.788	0.65	2.1807e-05	3
PCF11	2.02459e-08	0.835633	0.615	0.448	0.000679088	3
AL118516.1	4.09338e-06	0.829344	0.5	0.337	0.1373	3
SNHG19	2.02281e-09	0.827379	0.731	0.636	6.78492e-05	3
RGS16	1.94526e-05	0.819525	0.673	0.626	0.652479	3
EGLN3	0.000181963	0.819393	0.462	0.324	1	3
H1F0	9.73545e-05	0.813153	0.577	0.547	1	3
PCDH9	1.49073e-16	0.812476	0.365	0.076	5.00021e-12	3
ERN1	1.61842e-09	0.808971	0.385	0.139	5.42852e-05	3
ARL4A	1.1856e-09	0.794152	0.692	0.495	3.97673e-05	3
SNHG25	2.41925e-07	0.79156	0.808	0.816	0.00811464	3
AC012306.2	2.06737e-09	0.789873	0.442	0.185	6.93438e-05	3
FOSB	2.06752e-11	0.783242	0.577	0.284	6.93488e-07	3
RASD1	5.2569e-06	0.772884	0.462	0.258	0.176327	3
MALAT1	2.77056e-06	0.770359	1	0.999	0.0929301	3
GABPB1-AS1	4.91559e-07	0.768777	0.769	0.767	0.0164879	3
HSPA1B	0.00128998	0.764788	0.654	0.688	1	3
TBX3	3.45434e-18	0.761038	0.5	0.136	1.15865e-13	3
DNAJC3-DT	7.79018e-12	0.755377	0.481	0.181	2.61298e-07	3
HIST1H4C	3.3343e-06	0.755327	0.615	0.477	0.111839	3
GLS	4.64399e-07	0.753883	0.538	0.356	0.0155769	3
HES1	3.32576e-08	0.752581	0.865	0.845	0.00111553	3
CCNL1	1.9619e-09	0.751985	0.788	0.663	6.58059e-05	3
PRR3	1.92015e-08	0.749626	0.5	0.265	0.000644058	3
BRD2	9.54146e-09	0.744939	0.769	0.749	0.00032004	3
AL591846.2	8.10659e-41	0.744027	0.308	0.02	2.71911e-36	3
KMT2E-AS1	7.19616e-09	0.742502	0.327	0.106	0.000241374	3
SNHG12	4.58938e-12	0.737036	0.538	0.234	1.53937e-07	3
NKILA	1.91262e-17	0.734317	0.481	0.129	6.41532e-13	3
ATF7IP2	7.39474e-05	0.721771	0.481	0.361	1	3
PPP1R15B	0.000234673	0.721353	0.538	0.492	1	3
AC005920.1	1.22009e-11	0.719933	0.327	0.084	4.09241e-07	3
ZFP36	5.59317e-05	0.71684	0.635	0.652	1	3
H3F3B	3.45998e-11	0.715098	1	0.998	1.16055e-06	3
LENG9	8.68784e-07	0.712578	0.538	0.368	0.0291408	3
AC099778.1	6.30908e-23	0.71013	0.365	0.055	2.11619e-18	3
CEBPA	1.98889e-10	0.708977	0.385	0.126	6.67113e-06	3
THUMPD3-AS1	1.39584e-05	0.708697	0.635	0.619	0.468191	3
TBCE	2.32926e-08	0.705744	0.404	0.169	0.00078128	3
GADD45A	3.02992e-06	0.695047	0.596	0.502	0.101629	3
FOS	0.00146741	0.688467	0.827	0.786	1	3
C6orf62	9.69224e-06	0.686665	0.673	0.662	0.325097	3
H1FX	1.59047e-08	0.683639	0.865	0.876	0.000533476	3
SEPHS2	0.0011405	0.682545	0.75	0.868	1	3
RSRP1	2.97552e-10	0.676562	0.596	0.332	9.98047e-06	3
AL451085.1	4.81955e-45	0.675663	0.404	0.033	1.61657e-40	3
KLF10	1.86127e-06	0.674736	0.519	0.351	0.0624307	3
AKT1S1	2.35918e-07	0.672431	0.654	0.619	0.00791316	3
AC009113.1	4.40163e-23	0.672019	0.442	0.081	1.47639e-18	3
HIST1H2BF	1.32442e-07	0.669975	0.365	0.147	0.00444236	3
TSC22D1	2.56175e-06	0.667975	0.75	0.83	0.0859262	3
RAB30-AS1	0.00347794	0.660044	0.462	0.416	1	3
RPS15	2.09747e-13	0.659868	1	0.999	7.03535e-09	3
SNHG8	7.13948e-11	0.657926	0.942	0.962	2.39473e-06	3
AL136040.1	9.04045e-16	0.654397	0.385	0.088	3.03235e-11	3
AC009831.1	1.92046e-73	0.64308	0.327	0.011	6.4416e-69	3
CATSPERG	2.90853e-36	0.641362	0.346	0.03	9.75581e-32	3
DYNLL1	0.000245158	0.639354	0.942	0.992	1	3
RPL14	2.20749e-13	0.636568	1	0.999	7.40437e-09	3
AC009053.2	2.10603e-28	0.634232	0.385	0.049	7.06404e-24	3
RPL13A	3.30726e-14	0.628368	1	1	1.10932e-09	3
RPL31	1.39044e-12	0.627821	0.942	0.997	4.66382e-08	3
POMZP3	2.94211e-09	0.626723	0.346	0.115	9.86843e-05	3
ID1	6.32065e-07	0.62553	0.442	0.221	0.0212007	3
SQLE	0.000973652	0.6094	0.827	0.906	1	3
ELF3	4.92965e-06	0.606424	0.885	0.933	0.16535	3
INTS6	0.000772436	0.604101	0.442	0.349	1	3
JRKL	2.75967e-10	0.604061	0.404	0.143	9.25647e-06	3
SNHG7	8.94904e-08	0.602078	0.904	0.92	0.00300169	3
FAM84B	0.00127032	0.600947	0.442	0.362	1	3
CYR61	0.0022997	0.598231	0.385	0.281	1	3
AL355075.4	5.06161e-64	0.597841	0.365	0.017	1.69777e-59	3
SFPQ	3.29236e-07	0.596694	0.827	0.816	0.0110432	3
TMEM259	1.47727e-07	0.594693	0.692	0.626	0.00495506	3
RPS19	8.92814e-18	0.594314	1	1	2.99468e-13	3
DDB2	2.54147e-06	0.594054	0.731	0.743	0.0852459	3
HOOK2	2.85357e-07	0.591228	0.827	0.848	0.00957145	3
AC023157.3	2.36108e-09	0.585319	0.365	0.124	7.91954e-05	3
TAF7	8.37544e-06	0.584487	0.75	0.809	0.280929	3
POLR2J3.1	0.000266175	0.575658	0.635	0.624	1	3
CMTR2	0.00252689	0.575393	0.385	0.287	1	3
RPL36	2.62689e-12	0.572735	0.981	0.999	8.8111e-08	3
RPL28	6.40566e-13	0.563553	1	0.999	2.14858e-08	3
ATF4	6.18996e-05	0.561018	0.692	0.79	1	3
EGR1	0.000154984	0.555617	0.404	0.251	1	3
PNN	0.000565368	0.551726	0.692	0.826	1	3
RPL27A	7.55098e-10	0.546406	0.962	0.998	2.53275e-05	3
GATA3-AS1	1.46785e-07	0.537701	0.923	0.952	0.00492346	3
HEXA-AS1	2.10683e-44	0.53465	0.308	0.018	7.06673e-40	3
HIST1H2BG	1.01729e-05	0.532899	0.577	0.459	0.34122	3
ERV3-1	0.000247484	0.53132	0.558	0.518	1	3
RPS9	1.32909e-14	0.530891	1	1	4.45803e-10	3
RPL29	3.12127e-09	0.528225	0.981	1	0.000104694	3
AL135791.1	8.45335e-34	0.527905	0.346	0.033	2.83542e-29	3
CREBZF	0.000156357	0.52782	0.519	0.448	1	3
STX16	0.000728301	0.527514	0.692	0.817	1	3
FZD8	2.6306e-59	0.526933	0.288	0.011	8.82355e-55	3
SOX9	0.000109399	0.523821	0.327	0.171	1	3
ATF3	0.00363992	0.52327	0.365	0.26	1	3
AC027644.3	0.0005135	0.519862	0.615	0.643	1	3
AC132192.2	4.73337e-15	0.518455	0.327	0.066	1.58767e-10	3
KLF2	1.5432e-06	0.517024	0.365	0.165	0.0517621	3
KLF4	3.00841e-06	0.513789	0.404	0.21	0.100908	3
FOXD1	1.7584e-05	0.513623	0.423	0.251	0.589801	3
RPS27	3.65807e-11	0.512503	1	1	1.22699e-06	3
RPS2	2.36572e-12	0.505723	1	1	7.9351e-08	3
LINC01623	3.18907e-80	0.504645	0.327	0.009	1.06968e-75	3
RPL18A	1.13932e-10	0.501315	0.981	1	3.82152e-06	3
ZFAS1	1.5698e-11	0.500396	1	0.997	5.26544e-07	3
NORAD	0.00269283	0.50027	0.654	0.755	1	3
AL645728.1	1.12072e-13	0.496523	0.308	0.064	3.75913e-09	3
PPM1D	0.00334272	0.495878	0.615	0.742	1	3
AL627171.1	5.12165e-08	0.492868	0.308	0.101	0.0017179	3
HIST4H4	1.67131e-06	0.492273	0.308	0.12	0.056059	3
MSX1	3.32266e-19	0.485988	0.327	0.052	1.11449e-14	3
RPS18	4.41721e-11	0.485745	0.981	1	1.48162e-06	3
PRMT5-AS1	6.54724e-152	0.485458	0.269	0.001	2.19607e-147	3
IRF1	1.77979e-05	0.48099	0.288	0.121	0.596978	3
SYP	6.92789e-23	0.47794	0.269	0.029	2.32375e-18	3
EIF4A2	0.00132814	0.477928	0.885	0.965	1	3
RPS21	1.52553e-11	0.476846	1	0.999	5.11694e-07	3
RPL13	2.45046e-14	0.475631	1	1	8.21933e-10	3
AL024507.2	8.97643e-27	0.473515	0.288	0.028	3.01087e-22	3
UBC	0.00038877	0.471493	0.981	0.995	1	3
AC004854.2	2.71352e-13	0.468628	0.269	0.05	9.10169e-09	3
AC007448.3	1.42947e-16	0.468544	0.346	0.067	4.79472e-12	3
HNRNPA2B1	4.41444e-05	0.466163	0.904	0.977	1	3
AC005837.1	7.90391e-42	0.457777	0.308	0.02	2.65113e-37	3
SAT2	0.000347402	0.457367	0.712	0.785	1	3
NFYC-AS1	7.88925e-21	0.454774	0.269	0.032	2.64621e-16	3
2022-09-01	6.26191e-05	0.453331	0.577	0.508	1	3
BTG1	7.17747e-06	0.450836	0.904	0.917	0.240747	3
CCDC71L	2.12615e-15	0.450397	0.346	0.072	7.13154e-11	3
ZCWPW1	2.69537e-08	0.450278	0.269	0.076	0.000904082	3
RPL36A	5.52047e-09	0.448758	0.981	0.993	0.000185168	3
RPL37A	4.14243e-14	0.447257	0.981	1	1.38945e-09	3
RPL23A	5.33788e-10	0.445931	0.981	0.998	1.79043e-05	3
RPS11	5.20059e-12	0.445894	0.981	0.999	1.74438e-07	3
VEGFA	0.00286454	0.443851	0.538	0.531	1	3
RPL39	1.77475e-13	0.443075	1	1	5.95286e-09	3
FAM43A	2.28922e-18	0.441977	0.288	0.042	7.67851e-14	3
EEF1A2	8.59548e-06	0.439158	0.904	0.974	0.288309	3
ARIH2OS	2.11506e-08	0.436481	0.308	0.098	0.000709434	3
EIF1	1.28028e-08	0.435488	1	0.996	0.000429432	3
PTOV1-AS1	8.19263e-13	0.433834	0.288	0.06	2.74797e-08	3
AC007613.1	1.14943e-27	0.432379	0.269	0.024	3.85541e-23	3
LINC01003	0.00418401	0.427161	0.481	0.463	1	3
RPS29	2.45233e-09	0.426676	0.962	1	8.22561e-05	3
AL163051.1	0.00191913	0.426536	0.308	0.19	1	3
ALKBH7	0.00143407	0.42322	0.75	0.861	1	3
FIZ1	2.10615e-06	0.421014	0.288	0.108	0.0706444	3
AC097376.2	0.00378503	0.420618	0.308	0.198	1	3
A1BG	0.00446374	0.419573	0.558	0.588	1	3
RPLP2	9.10051e-10	0.41839	1	0.999	3.05249e-05	3
RPS28	8.74301e-08	0.416046	0.981	0.999	0.00293258	3
RPL37	1.13261e-10	0.412771	1	0.999	3.799e-06	3
RPL22L1	0.000228781	0.412225	0.788	0.896	1	3
RPL34	2.06234e-11	0.411283	1	0.999	6.9175e-07	3
RPS20	3.80106e-07	0.409102	0.981	0.997	0.0127495	3
C19orf48	0.00089264	0.40858	0.635	0.664	1	3
RPL38	3.58337e-09	0.406624	0.981	0.998	0.000120193	3
EEF1D	7.42847e-06	0.403072	0.962	0.995	0.249166	3
TSC22D3	0.000660366	0.402838	0.712	0.736	1	3
LINC01089	0.000633901	0.401103	0.327	0.189	1	3
AC008764.8	7.54619e-10	0.398904	0.269	0.066	2.53114e-05	3
PNRC1	0.00163516	0.396595	0.788	0.89	1	3
AL356488.3	0.00403217	0.395692	0.385	0.285	1	3
RPS12	7.31485e-08	0.395641	0.981	1	0.00245355	3
HIST1H2AC	0.00239967	0.392961	0.692	0.767	1	3
C6orf48	1.61297e-05	0.385472	0.846	0.965	0.541021	3
SYF2	0.00352421	0.38063	0.654	0.727	1	3
NOP53	0.000177126	0.379404	0.788	0.963	1	3
RPLP1	9.12764e-09	0.378072	1	1	0.000306159	3
HIST1H4E	3.61666e-05	0.375093	0.288	0.125	1	3
SMCR8	0.000130384	0.374908	0.288	0.139	1	3
PGM2L1	0.00405155	0.374426	0.365	0.262	1	3
RPLP0	6.62027e-09	0.373573	1	1	0.000222057	3
NAP1L1	0.000123407	0.364757	0.846	0.981	1	3
RPS14	1.42085e-10	0.363305	1	1	4.76583e-06	3
ZNF821	0.000661252	0.363107	0.269	0.137	1	3
MAN1B1-DT	0.00110217	0.361022	0.308	0.182	1	3
NFKBIZ	5.34575e-06	0.357701	0.269	0.099	0.179307	3
RPL35A	4.05833e-10	0.348203	1	1	1.36125e-05	3
RPS24	1.96678e-09	0.344935	1	0.999	6.59698e-05	3
RPS23	1.00489e-09	0.344311	0.962	0.998	3.37059e-05	3
RPL41	1.78494e-08	0.342749	1	1	0.000598704	3
RPL18	5.80723e-07	0.339839	0.981	1	0.0194786	3
RPS15A	1.07835e-08	0.336875	0.981	1	0.000361699	3
RPL19	2.40027e-09	0.335768	0.981	1	8.05099e-05	3
RPL35	2.42554e-08	0.322418	0.981	0.999	0.000813574	3
UBXN1	6.62159e-05	0.317425	0.788	0.907	1	3
IP6K1	0.00262753	0.314553	0.269	0.151	1	3
PFDN5	2.12927e-05	0.314222	0.962	0.996	0.714198	3
RPS5	3.27786e-06	0.312257	1	1	0.109946	3
CITED4	0.00890731	0.311831	0.673	0.778	1	3
SOCS3	2.09223e-06	0.310971	0.308	0.119	0.0701776	3
RPS16	1.14283e-06	0.309756	0.981	1	0.0383327	3
RPS17	0.00203167	0.308424	0.827	0.972	1	3
RPS27L	0.00349871	0.301238	0.885	0.992	1	3
POLR1D	0.00144749	0.299782	0.769	0.922	1	3
RPL21	1.63112e-05	0.298317	0.981	0.998	0.547111	3
FAU	7.59482e-08	0.296914	0.981	0.999	0.00254745	3
RPS25	2.76077e-08	0.2961	1	1	0.000926019	3
RPS8	3.27397e-06	0.295471	0.981	0.999	0.109816	3
RPL10A	9.50065e-06	0.295444	0.981	0.999	0.318671	3
PABPC1	9.20381e-06	0.29516	0.962	0.997	0.308714	3
RPL30	6.7723e-08	0.29408	1	1	0.00227156	3
TOMM7	6.31952e-06	0.293488	0.942	0.991	0.211969	3
RPL32	2.80023e-07	0.287546	0.981	1	0.00939252	3
RPS3A	4.07759e-07	0.278758	0.981	0.999	0.013677	3
RPL24	2.05314e-05	0.278431	0.942	1	0.688663	3
EIF3G	0.00462995	0.277371	0.827	0.972	1	3
RPL11	1.04193e-06	0.277092	0.981	1	0.0349484	3
RPL26	3.7953e-06	0.276654	1	0.999	0.127302	3
NME3	0.00836088	0.275467	0.962	0.982	1	3
RPL15	2.30368e-07	0.271951	1	1	0.00772702	3
RPL22	5.90463e-05	0.268016	1	0.998	1	3
RPS3	1.96448e-05	0.258572	1	1	0.658927	3
UBA52	3.27527e-06	0.25045	0.981	1	0.109859	3
RPS10	3.5401e-05	0.245874	0.962	0.999	1	3
MRPL57	0.00923597	0.245336	0.75	0.913	1	3
ATP5MC2	0.00416378	0.237099	0.904	0.991	1	3
RPL10	0.000464095	0.233514	1	1	1	3
RPS6	0.00118147	0.231095	0.981	0.999	1	3
RPL8	3.92016e-07	0.229316	1	1	0.013149	3
STARD7	0.000412672	0.229061	0.192	0.542	1	3
RPL3	0.000152016	0.22682	1	0.998	1	3
RPL7A	3.48603e-06	0.224145	1	1	0.116928	3
RPS4X	4.5174e-06	0.223495	0.981	0.999	0.151523	3
NACA	1.88228e-06	0.221919	0.942	0.996	0.0631356	3
RPL9	0.000747702	0.213152	1	1	1	3
EEF2	0.00179122	0.202132	0.981	0.998	1	3
EIF4B	0.0063188	0.202007	0.865	0.974	1	3
RPL12	0.000149937	0.201814	1	0.999	1	3
RACK1	7.66645e-05	0.200082	1	1	1	3
TPT1	0.000268129	0.18089	1	1	1	3
RPL27	0.00758418	0.171431	0.962	0.998	1	3
PTMA	0.00324244	0.166561	0.981	0.995	1	3
RNF114	0.000232431	0.157829	0.404	0.822	1	3
MIA3	0.00525963	0.154425	0.212	0.503	1	3
C17orf82	0.00476314	0.143631	0.173	0.45	1	3
NQO2	0.00272382	0.127822	0.192	0.504	1	3
UBE2Z	0.00796647	0.123331	0.231	0.542	1	3
THOC3	0.00769281	0.113215	0.154	0.389	1	3
KLHL24	0.00866438	0.112633	0.154	0.388	1	3
DNM1L	0.00967478	0.110618	0.173	0.43	1	3
OSTM1	0.00587785	0.109344	0.077	0.269	1	3
SDCBP	0.00100003	0.10127	0.173	0.489	1	3
UBTF	0.00894593	0.096665	0.327	0.669	1	3
TNIP2	0.00654931	0.094545	0.231	0.526	1	3
FKBP11	0.00658156	0.0891742	0.212	0.484	1	3
ESRP1	0.00133782	0.0788779	0.212	0.555	1	3
AC007388.1	0.000493007	0.0761923	0.154	0.467	1	3
MLH3	0.00361196	0.0741023	0.154	0.422	1	3
MARVELD3	0.00485299	0.0736121	0.212	0.498	1	3
AAK1	2.75931e-05	0.072927	0.135	0.52	0.925526	3
NAMPT	0.00835674	0.0709809	0.288	0.587	1	3
BAZ2B	0.00176204	0.0682177	0.212	0.539	1	3
DPP8	0.00988658	0.0673315	0.192	0.447	1	3
VPS13A	0.00338313	0.0671254	0.115	0.354	1	3
PSMC6	4.13039e-06	0.0645395	0.25	0.743	0.138542	3
STAG1	0.00542253	0.0631746	0.096	0.307	1	3
PNKP	0.00826288	0.0630896	0.269	0.561	1	3
GNS	0.00830505	0.0619005	0.154	0.39	1	3
NDUFA6	0.00517175	0.0617517	0.365	0.727	1	3
AMFR	0.00507447	0.0614278	0.115	0.342	1	3
LARP1B	0.00619289	0.0602805	0.135	0.363	1	3
CCDC32	0.00867318	0.0576882	0.077	0.259	1	3
EDEM3	0.000610236	0.0576272	0.077	0.334	1	3
TRIM56	0.00921739	0.0561133	0.308	0.65	1	3
CHRAC1	0.00846367	0.0544381	0.115	0.328	1	3
ARHGEF12	0.00636974	0.0541418	0.212	0.491	1	3
COX19	0.00736679	0.0535646	0.173	0.418	1	3
MYNN	0.00903458	0.0533083	0.135	0.346	1	3
PCNA	0.00387785	0.0532844	0.25	0.576	1	3
RPP25	0.00124429	0.052752	0.288	0.663	1	3
ZNF92	0.000215407	0.0524419	0.077	0.36	1	3
ZNF639	0.00567617	0.0521821	0.173	0.436	1	3
CLPB	0.00610474	0.0503803	0.115	0.337	1	3
LENG1	0.00332094	0.0495897	0.231	0.539	1	3
MAP7D1	0.000837245	0.0484411	0.077	0.324	1	3
SLC25A13	0.00205106	0.048232	0.077	0.301	1	3
GPRC5C	0.0092369	0.0481956	0.135	0.35	1	3
RNF139	0.00848853	0.0480235	0.154	0.399	1	3
BRIX1	0.00265491	0.0475981	0.212	0.522	1	3
C12orf65	0.0071773	0.0472976	0.192	0.462	1	3
RBPMS	0.0058999	0.0472735	0.212	0.504	1	3
RAB3IP	0.00839501	0.0464957	0.154	0.395	1	3
PRKAG1	0.00723565	0.0463108	0.192	0.47	1	3
ACBD6	0.00732979	0.0461324	0.423	0.797	1	3
SEC61A1	0.00579293	0.0454033	0.231	0.543	1	3
AP3B1	0.00658983	0.0452868	0.154	0.407	1	3
NBAS	0.00216573	0.0452367	0.115	0.367	1	3
TMEM138	0.00702826	0.0447857	0.115	0.331	1	3
TMEM214	0.00710136	0.0437374	0.096	0.297	1	3
PIGBOS1	0.00439772	0.0432315	0.25	0.575	1	3
RNF168	0.00330819	0.042829	0.212	0.507	1	3
HSDL2	0.0058525	0.0421651	0.192	0.474	1	3
PKN2	0.00883007	0.0418459	0.192	0.45	1	3
DMXL2	0.00601272	0.041686	0.077	0.267	1	3
FAM129B	0.00256365	0.0414235	0.077	0.291	1	3
STXBP2	0.00180419	0.0413627	0.192	0.492	1	3
SNX14	0.00431216	0.0410448	0.154	0.398	1	3
ZBTB41	0.000941463	0.0403595	0.077	0.319	1	3
TMEM167A	0.00480971	0.0398838	0.192	0.486	1	3
ICA1	0.00572041	0.0393701	0.192	0.469	1	3
FAM217B	4.19275e-05	0.0390778	0.212	0.63	1	3
AZI2	0.00668283	0.0390668	0.135	0.366	1	3
MGA	0.00963658	0.0387713	0.115	0.319	1	3
DNPEP	0.00661673	0.037972	0.231	0.535	1	3
HMGCS1	0.00120282	0.0378255	0.154	0.423	1	3
COX15	0.00543706	0.0376889	0.115	0.339	1	3
TTC9C	0.00508297	0.0376581	0.173	0.451	1	3
EIF2B1	0.00432478	0.037642	0.154	0.409	1	3
PRR14L	0.00011195	0.0364634	0.154	0.501	1	3
LINC00665	0.0014524	0.0361254	0.173	0.475	1	3
ATF6B	0.00113573	0.0348556	0.135	0.411	1	3
SNX29	0.0065771	0.0345225	0.096	0.3	1	3
RBM12	0.00811509	0.0330421	0.077	0.259	1	3
PTBP3	0.00351675	0.032868	0.269	0.599	1	3
ZNF480	0.0011953	0.0328179	0.212	0.548	1	3
PBRM1	0.00297065	0.0319685	0.135	0.389	1	3
THAP11	0.00522802	0.0309063	0.154	0.413	1	3
EAF1	0.00545444	0.0298096	0.154	0.406	1	3
MSMO1	0.000354744	0.0295943	0.25	0.606	1	3
AKIRIN1	0.000271333	0.029143	0.154	0.499	1	3
RDH11	0.00625107	0.0285922	0.25	0.561	1	3
C1orf131	0.00355318	0.0283254	0.154	0.423	1	3
CASP8AP2	0.0097298	0.0282698	0.115	0.322	1	3
TAF2	0.00270014	0.0277964	0.096	0.32	1	3
NCAPD3	0.0045063	0.0277551	0.077	0.274	1	3
GPBP1L1	0.000314085	0.0275205	0.115	0.42	1	3
PJA2	0.00268945	0.0274661	0.288	0.647	1	3
NFATC3	0.0006573	0.0260253	0.212	0.539	1	3
CWF19L2	0.00777637	0.025852	0.077	0.262	1	3
HIST1H4H	0.00727937	0.0248281	0.212	0.477	1	3
AKAP8	0.00770033	0.0247671	0.115	0.328	1	3
RBM48	0.00536245	0.0246854	0.154	0.41	1	3
JMJD4	0.00629088	0.0245577	0.212	0.493	1	3
OAT	0.00513041	0.0244744	0.212	0.491	1	3
DAZAP1	0.00805386	0.0244271	0.25	0.54	1	3
2022-03-02	0.00518177	0.0243043	0.077	0.273	1	3
ESF1	0.000802833	0.0238283	0.192	0.528	1	3
CLK3	0.00437626	0.023409	0.173	0.44	1	3
OTUD4	0.00867708	0.0230007	0.096	0.292	1	3
WIPF2	0.00125158	0.022333	0.096	0.349	1	3
HMGXB4	0.00533388	0.022287	0.192	0.475	1	3
DGKH	0.00646554	0.0221932	0.096	0.299	1	3
CRTC2	0.00609564	0.0221448	0.077	0.269	1	3
VPS53	0.00276153	0.0218565	0.115	0.361	1	3
CAMSAP1	0.009134	0.0217527	0.077	0.256	1	3
NBPF14	0.00838462	0.0215876	0.077	0.259	1	3
MPND	0.0014471	0.0215673	0.115	0.38	1	3
HNRNPH2	0.00408451	0.0213552	0.346	0.732	1	3
ZNF576	0.00696943	0.0212301	0.192	0.463	1	3
IST1	0.0053613	0.0211818	0.231	0.537	1	3
CACUL1	0.000560696	0.0210004	0.173	0.502	1	3
MAP4K5	0.0062512	0.0205132	0.135	0.371	1	3
LSM14B	0.000732381	0.0202314	0.115	0.384	1	3
GRIPAP1	0.000132561	0.0188397	0.154	0.506	1	3
SIAH2	0.00455786	0.0188237	0.154	0.405	1	3
PPAN	0.000762199	0.0184119	0.135	0.422	1	3
DVL3	0.00587087	0.0183255	0.192	0.462	1	3
TAOK3	0.000273128	0.018037	0.154	0.475	1	3
SRRM3	0.00707764	0.0175121	0.192	0.458	1	3
EML2	9.70152e-05	0.0169863	0.135	0.481	1	3
CTNNB1	0.00578662	0.0168908	0.25	0.554	1	3
ZSWIM8	0.00463243	0.0165219	0.077	0.277	1	3
NPTN	0.00446936	0.016253	0.25	0.561	1	3
SERPINH1	0.00292691	0.0160917	0.154	0.422	1	3
EIF3J	0.00294499	0.0156689	0.327	0.683	1	3
AC010642.2	0.00321233	0.0151963	0.269	0.62	1	3
AGFG1	0.0012049	0.0150568	0.115	0.383	1	3
PDLIM5	0.00911205	0.0149881	0.154	0.378	1	3
MHENCR	0.00735957	0.0148317	0.192	0.461	1	3
TBC1D23	0.00246871	0.0131594	0.096	0.325	1	3
NSMF	0.00175558	0.0128814	0.058	0.269	1	3
MED21	0.00214426	0.0126998	0.096	0.328	1	3
C5orf24	0.00156861	0.0125375	0.135	0.402	1	3
RBBP6	0.00996759	0.0125233	0.346	0.674	1	3
MYPOP	0.00736323	0.0122943	0.096	0.293	1	3
TNRC18	0.00211544	0.012182	0.077	0.3	1	3
RXYLT1	0.00293152	0.0121338	0.192	0.479	1	3
ARID4A	0.000124997	0.0121268	0.192	0.568	1	3
CAMLG	0.00664782	0.0119932	0.288	0.653	1	3
STT3B	5.26972e-06	0.0115052	0.154	0.565	0.176757	3
AC139530.1	0.00648238	0.0110386	0.077	0.268	1	3
CSNK1D	0.00236009	0.010905	0.231	0.558	1	3
RNPEPL1	0.00155132	0.0106421	0.096	0.344	1	3
CSNK1G3	0.00653446	0.0103244	0.096	0.3	1	3
BET1	0.00157875	0.0102093	0.115	0.373	1	3
CTU2	0.00990953	0.00969911	0.077	0.252	1	3
GOLGA3	0.000855232	0.00965497	0.173	0.498	1	3
TBL1XR1	0.00170127	0.00923699	0.192	0.493	1	3
OCLN	0.00737834	0.00875086	0.173	0.425	1	3
DNAJB12	0.00601548	0.0086637	0.212	0.482	1	3
RNF167	0.00240598	0.00858076	0.231	0.579	1	3
SNX13	0.00640564	0.00855455	0.135	0.366	1	3
ZCCHC7	0.00369837	0.00835949	0.135	0.371	1	3
FBXL5	0.00659207	0.00830983	0.096	0.293	1	3
ITGAE	0.00859675	0.00790732	0.077	0.255	1	3
BRWD1	0.00521262	0.00784973	0.385	0.734	1	3
TYSND1	0.00573473	0.0078006	0.077	0.271	1	3
STX7	0.00470576	0.00773432	0.077	0.277	1	3
TMED7	0.00456637	0.00769784	0.115	0.338	1	3
NR3C1	0.0094358	0.00769473	0.096	0.285	1	3
HSBP1L1	0.00290947	0.00742039	0.212	0.521	1	3
TRMT10A	0.00106048	0.00741996	0.077	0.318	1	3
ALKBH2	0.00225982	0.00733045	0.212	0.525	1	3
PPP2R3B	0.0072241	0.00706475	0.077	0.258	1	3
SERPINB1	0.00181114	0.00701264	0.269	0.623	1	3
CCDC51	0.003626	0.00674426	0.135	0.387	1	3
MAVS	0.00376563	0.00658274	0.173	0.435	1	3
ARHGEF35	0.00554346	0.00635932	0.135	0.371	1	3
ASMTL	0.00288664	0.00631114	0.115	0.352	1	3
ZFAND1	0.0039847	0.00608665	0.192	0.476	1	3
SMCO4	0.0023447	0.00605136	0.135	0.388	1	3
SLC39A9	0.00900789	0.00601324	0.077	0.257	1	3
SLAIN2	0.000617166	0.00577757	0.154	0.457	1	3
WRB	0.00426275	0.00577509	0.231	0.532	1	3
RAB3GAP1	0.00539313	0.00575945	0.154	0.404	1	3
RTCB	0.00575775	0.00558311	0.25	0.574	1	3
ALG8	3.05893e-05	0.00506303	0.096	0.442	1	3
RPP38	0.00283053	0.00489505	0.269	0.603	1	3
TMEM101	0.00443936	0.00480458	0.154	0.401	1	3
CHD7	0.000194967	0.00436809	0.096	0.391	1	3
TSPAN31	0.00644261	0.00432837	0.173	0.42	1	3
SPAG7	0.00214358	0.00309837	0.288	0.65	1	3
FAM174B	0.00210681	0.00297711	0.192	0.496	1	3
METTL18	0.00642675	0.00276478	0.135	0.371	1	3
DDX5	0.00846627	0.00269153	0.731	0.966	1	3
VAMP5	0.00205364	0.00238302	0.288	0.633	1	3
EXOC1	0.00678373	0.00230891	0.135	0.36	1	3
NCOR2	0.00634619	0.00228962	0.173	0.435	1	3
UBXN7	0.00459215	0.00225493	0.231	0.551	1	3
DNAJC9	0.00321738	0.00218937	0.135	0.383	1	3
PPME1	1.8521e-05	0.00179179	0.173	0.571	0.62123	3
NPM3	0.000786881	0.00163514	0.154	0.463	1	3
C17orf58	0.00435988	0.00158247	0.288	0.612	1	3
STK4	0.000207195	0.00130136	0.135	0.454	1	3
KIAA2013	0.006822	0.00114311	0.115	0.326	1	3
LUC7L	0.000577023	0.00070531	0.154	0.468	1	3
KIAA1109	0.00171891	0.000589072	0.115	0.373	1	3
NCOA6	0.00312781	0.000329081	0.058	0.253	1	3
COIL	0.000141938	0.000223467	0.173	0.524	1	3
SMARCD1	0.00534787	0.000191762	0.135	0.367	1	3
CRTC3	0.000490128	5.19317e-05	0.077	0.328	1	3

## Sheet: Supplemental Table 6.1
Supplemental Table 6.1. A summary table of G0/Quiescence-associated gene signatures.
Signature	Derived from	Validated on	Reference
OConner_Neutral G0_Signature	Human neural stem cells	Glioma patient tumors	[22]
Tejero_Quiescent	A quiescent cell population of glioblastoma organoids	TCGA glioma patient datasets	[23]
Quayle_Breast Cancer_Quiescent cells	Quiescent cells derived from breast cancer cell lines (MCF-7, SK-BR-3, MDA-MB-468 and MDA-MB-231)	Breast cancer patient tumors datasets (GSE11276, GSE2034 and GSE2603)	[24]
SenYe_Quiescent_BCSCs	Quiescent Breast Cancer Stem Cells (MCF-7)	MCF-7-CDXs (Circulating Tumor Cells derived explants)	[25]
Kim_Quiescent	A combined gene signature from in vivo models of dormant[26] and quiescent cells[27]	MCF-7, MDA-MB-231, T47D and ER+ Breast cancer patient tumors datasets from van de Vijver et al[17], Loi et al[28], Wang et al[29], and Pawitan et al[30].	[31]

[truncated: 5 more sheets: Supplemental Table 6.2, Supplemental Table 7, Supplemental Table 8, Supplemental Table 9, Supplemental Table 10]
